# Supplementary material for: Homoeolog expression divergence contributes to time of day changes in transcriptomic and glucosinolate responses to prolonged water limitation in Brassica napus
Source: Plant J. 2025 Feb 24;121(4):e70011. doi: 10.1111/tpj.70011 (PMC11849911; doi:10.1111/tpj.70011)
Supplement: Supplementary file 2 — Table S1. Table of Gompertz growth model parameters and hypotheses. [file TPJ-121-0-s005.xlsx]

## Sheet: NEFF
	b_A_trtWaterlimited	b_A_trtWellwatered	b_B_trtWaterlimited	b_B_trtWellwatered	b_C_trtWaterlimited	b_C_trtWellwatered	b_subA_trtWaterlimited	b_subA_trtWellwatered	b_subB_trtWaterlimited	b_subB_trtWellwatered	b_subC_trtWaterlimited	b_subC_trtWellwatered	nu	lprior	lp__
Min.	0.380934	0.383507	0.441874	0.3977	0.355376	0.3216	0.499121	0.518029	0.310151	0.598421	0.294253	0.608846	0.459808	0.441517	0.349074
1st Qu.	0.463352	0.434589	0.506366	0.441896	0.391834	0.383026	0.577194	0.602871	0.546951	0.621401	0.588601	0.638599	0.59146	0.510619	0.401723
Median	0.490526	0.478008	0.584535	0.480455	0.412893	0.40847	0.668056	0.670063	0.630869	0.678443	0.645221	0.66728	0.655573	0.544279	0.416584
Mean	0.499092	0.491365	0.565157	0.488004	0.429946	0.41918	0.648724	0.653588	0.607683	0.674899	0.625317	0.681517	0.647902	0.571428	0.415798
3rd Qu.	0.508478	0.520193	0.603302	0.520116	0.452335	0.437103	0.735599	0.694479	0.687249	0.712375	0.704581	0.720745	0.68972	0.601224	0.435332
Max.	0.681511	0.654854	0.679471	0.613767	0.579556	0.548166	0.747493	0.769441	0.833443	0.784575	0.804948	0.795572	0.872432	0.899629	0.476915

## Sheet: Rhat
	b_A_trtWaterlimited	b_A_trtWellwatered	b_B_trtWaterlimited	b_B_trtWellwatered	b_C_trtWaterlimited	b_C_trtWellwatered	b_subA_trtWaterlimited	b_subA_trtWellwatered	b_subB_trtWaterlimited	b_subB_trtWellwatered	b_subC_trtWaterlimited	b_subC_trtWellwatered	nu	lprior	lp__
Min.	0.999474	1.00011	0.999357	0.9997	0.999955	0.999848	0.999155	0.999447	0.999653	0.999667	0.999401	0.999771	0.999504	0.999552	0.99994
1st Qu.	1.00011	1.00074	1.00033	1.00145	1.00081	1.00101	1.00046	1.00011	1.00041	1.0003	1.00027	1.00029	1.00023	1.00001	1.00101
Median	1.00071	1.00139	1.0008	1.00197	1.00125	1.00232	1.00081	1.00059	1.00088	1.00109	1.00114	1.00076	1.00062	1.00062	1.00202
Mean	1.00111	1.00242	1.001	1.00214	1.00155	1.00284	1.00113	1.00063	1.00145	1.00108	1.00185	1.00084	1.00093	1.00101	1.00244
3rd Qu.	1.00155	1.00436	1.00161	1.00251	1.00205	1.00409	1.00145	1.00082	1.00135	1.00146	1.00267	1.00108	1.00136	1.0021	1.00376
Max.	1.0045	1.00609	1.00327	1.00533	1.00514	1.00746	1.00704	1.00226	1.00829	1.00415	1.00749	1.00256	1.00281	1.00344	1.00568

## Sheet: Hypotheses
Hypothesis	Estimate	Est.Error	CI.Lower	CI.Upper	Evid.Ratio	Post.Prob	Star	par	fit
(A_trtWellwatered)-(1.5*A_trtWaterlimited) > 0	84.852	8.16929	71.215	98.3521	Inf	1	*	A	Ab_fit
(B_trtWellwatered)-(1.05*B_trtWaterlimited) > 0	1.92523	0.186983	1.62134	2.23777	Inf	1	*	B	Ab_fit
(C_trtWellwatered)-(1.05*C_trtWaterlimited) > 0	-0.00215669	0.00789654	-0.0148924	0.01147	0.628664	0.386		C	Ab_fit
(A_trtWellwatered)-(1.5*A_trtWaterlimited) > 0	29.3534	6.12782	19.1717	39.5347	Inf	1	*	A	Al_fit
(B_trtWellwatered)-(1.05*B_trtWaterlimited) > 0	1.6396	0.26723	1.21781	2.07729	Inf	1	*	B	Al_fit
(C_trtWellwatered)-(1.05*C_trtWaterlimited) > 0	0.0229128	0.00943621	0.0075593	0.0382347	104.263	0.9905	*	C	Al_fit
(A_trtWellwatered)-(1.5*A_trtWaterlimited) > 0	106.235	9.53046	90.9545	122.469	Inf	1	*	A	Av_fit
(B_trtWellwatered)-(1.05*B_trtWaterlimited) > 0	1.80767	0.26707	1.38045	2.25769	Inf	1	*	B	Av_fit
(C_trtWellwatered)-(1.05*C_trtWaterlimited) > 0	-0.00945095	0.0106074	-0.0265887	0.00709903	0.242236	0.195		C	Av_fit
(A_trtWellwatered)-(1.5*A_trtWaterlimited) > 0	51.2813	7.55865	39.2063	63.6095	Inf	1	*	A	Br_fit
(B_trtWellwatered)-(1.05*B_trtWaterlimited) > 0	2.16717	0.309885	1.69687	2.70085	Inf	1	*	B	Br_fit
(C_trtWellwatered)-(1.05*C_trtWaterlimited) > 0	0.00557366	0.00922518	-0.00924576	0.0206275	2.6036	0.7225		C	Br_fit
(A_trtWellwatered)-(1.5*A_trtWaterlimited) > 0	64.6683	7.23419	53.0499	76.8924	Inf	1	*	A	Ca_fit
(B_trtWellwatered)-(1.05*B_trtWaterlimited) > 0	1.50978	0.191908	1.20456	1.82738	Inf	1	*	B	Ca_fit
(C_trtWellwatered)-(1.05*C_trtWaterlimited) > 0	-0.0154789	0.00793787	-0.0283563	-0.00292043	0.0272214	0.0265		C	Ca_fit
(A_trtWellwatered)-(1.5*A_trtWaterlimited) > 0	72.765	5.68558	63.5675	82.1063	Inf	1	*	A	Da_fit
(B_trtWellwatered)-(1.05*B_trtWaterlimited) > 0	2.55827	0.264001	2.15197	3.00111	Inf	1	*	B	Da_fit
(C_trtWellwatered)-(1.05*C_trtWaterlimited) > 0	-0.000254834	0.010351	-0.0167005	0.0171584	0.945525	0.486		C	Da_fit
(A_trtWellwatered)-(1.5*A_trtWaterlimited) > 0	118.569	12.7229	97.5728	139.716	Inf	1	*	A	DH12_fit
(B_trtWellwatered)-(1.05*B_trtWaterlimited) > 0	2.58446	0.250659	2.18188	3.00729	Inf	1	*	B	DH12_fit
(C_trtWellwatered)-(1.05*C_trtWaterlimited) > 0	-0.00382239	0.0078539	-0.0168514	0.00923351	0.467351	0.3185		C	DH12_fit
(A_trtWellwatered)-(1.5*A_trtWaterlimited) > 0	73.2961	13.2178	51.8976	95.6659	Inf	1	*	A	DH20_fit
(B_trtWellwatered)-(1.05*B_trtWaterlimited) > 0	2.44365	0.264218	2.02499	2.88628	Inf	1	*	B	DH20_fit
(C_trtWellwatered)-(1.05*C_trtWaterlimited) > 0	0.014484	0.00730572	0.00224752	0.0266555	42.4783	0.977	*	C	DH20_fit
(A_trtWellwatered)-(1.5*A_trtWaterlimited) > 0	54.1889	6.72979	43.3746	65.4284	Inf	1	*	A	Gr_fit
(B_trtWellwatered)-(1.05*B_trtWaterlimited) > 0	1.71011	0.228374	1.33716	2.09171	Inf	1	*	B	Gr_fit
(C_trtWellwatered)-(1.05*C_trtWaterlimited) > 0	0.00534442	0.00835089	-0.00898423	0.0185398	2.90625	0.744		C	Gr_fit
(A_trtWellwatered)-(1.5*A_trtWaterlimited) > 0	42.2667	5.0493	34.2532	50.4687	Inf	1	*	A	Mu_fit
(B_trtWellwatered)-(1.05*B_trtWaterlimited) > 0	1.88693	0.448623	1.17558	2.66523	Inf	1	*	B	Mu_fit
(C_trtWellwatered)-(1.05*C_trtWaterlimited) > 0	-0.0188205	0.0145837	-0.0437172	0.00459407	0.111111	0.1		C	Mu_fit
(A_trtWellwatered)-(1.5*A_trtWaterlimited) > 0	62.9418	8.00792	50.6642	76.4742	Inf	1	*	A	Ne_fit
(B_trtWellwatered)-(1.05*B_trtWaterlimited) > 0	1.92517	0.288354	1.47479	2.45115	Inf	1	*	B	Ne_fit
(C_trtWellwatered)-(1.05*C_trtWaterlimited) > 0	-0.00680397	0.010519	-0.0238028	0.0108304	0.365188	0.2675		C	Ne_fit
(A_trtWellwatered)-(1.5*A_trtWaterlimited) > 0	45.6375	4.40676	38.3808	53.0406	Inf	1	*	A	Qu_fit
(B_trtWellwatered)-(1.05*B_trtWaterlimited) > 0	2.20845	0.403403	1.56264	2.87332	Inf	1	*	B	Qu_fit
(C_trtWellwatered)-(1.05*C_trtWaterlimited) > 0	-0.0133154	0.0128806	-0.0336161	0.00878691	0.180638	0.153		C	Qu_fit
(A_trtWellwatered)-(1.5*A_trtWaterlimited) > 0	44.81	6.73052	33.8238	56.0588	Inf	1	*	A	Se_fit
(B_trtWellwatered)-(1.05*B_trtWaterlimited) > 0	3.5974	0.707815	2.52244	4.82694	Inf	1	*	B	Se_fit
(C_trtWellwatered)-(1.05*C_trtWaterlimited) > 0	-0.00587566	0.0162257	-0.0318641	0.0204211	0.554002	0.3565		C	Se_fit
(A_trtWellwatered)-(1.5*A_trtWaterlimited) > 0	110.546	14.2996	87.8455	134.932	Inf	1	*	A	St_fit
(B_trtWellwatered)-(1.05*B_trtWaterlimited) > 0	2.43794	0.456075	1.70213	3.20467	Inf	1	*	B	St_fit
(C_trtWellwatered)-(1.05*C_trtWaterlimited) > 0	0.00296346	0.00926518	-0.0128753	0.0173288	1.69179	0.6285		C	St_fit
(A_trtWellwatered)-(1.5*A_trtWaterlimited) > 0	78.4627	8.24746	65.9179	92.0372	Inf	1	*	A	Yu_fit
(B_trtWellwatered)-(1.05*B_trtWaterlimited) > 0	1.96251	0.353824	1.41919	2.55323	Inf	1	*	B	Yu_fit
(C_trtWellwatered)-(1.05*C_trtWaterlimited) > 0	-0.00155143	0.00954932	-0.0177273	0.0138194	0.806685	0.4465		C	Yu_fit
(A_trtWellwatered)-(1.5*A_trtWaterlimited) > 0	53.9546	4.83234	46.0647	61.7713	Inf	1	*	A	Ze_fit
(B_trtWellwatered)-(1.05*B_trtWaterlimited) > 0	2.21647	0.374576	1.6293	2.83923	Inf	1	*	B	Ze_fit
(C_trtWellwatered)-(1.05*C_trtWaterlimited) > 0	-0.0124636	0.0119423	-0.0321634	0.00705098	0.164822	0.1415		C	Ze_fit
