# Supplementary material for: Homoeolog expression divergence contributes to time of day changes in transcriptomic and glucosinolate responses to prolonged water limitation in Brassica napus
Source: Plant J. 2025 Feb 24;121(4):e70011. doi: 10.1111/tpj.70011 (PMC11849911; doi:10.1111/tpj.70011)
Supplement: Supplementary file 3 — Table S2. Table of the Kruskal–Wallis Chi‐squared test results for the NIR phenotyping data for all accessions. [file TPJ-121-0-s001.csv]

Accession	Experiment days	Kruskal-Wallis chi-squared	df	p-value
Ab	Day 15	8.2045	1	0.004179
Ab	Day 20	4.3393	1	0.03724
Ab	Day 26	15.364	1	8.87E-05
Al	Day 15	12.82	1	0.000343
Al	Day 20	0.53333	1	0.4652
Al	Day 26	17.188	1	3.39E-05
Av	Day 15	9.5511	1	0.001998
Av	Day 20	7.0848	1	0.007774
Av	Day 26	13.642	1	0.0002212
Br	Day 15	8.8651	1	0.002907
Br	Day 20	5.6333	1	0.01762
Br	Day 26	14.49	1	0.0001409
Ca	Day 15	10.023	1	0.001546
Ca	Day 20	3.1527	1	0.0758
Ca	Day 26	17.188	1	3.39E-05
Da	Day 15	3.9901	1	0.04577
Da	Day 20	0.5102	1	0.4751
Da	Day 26	1.0355	1	0.3089
DH12	Day 15	7.5696	1	0.005936
DH12	Day 20	6.0167	1	0.01417
DH12	Day 26	17.501	1	2.87E-05
DH20	Day 15	9.3196	1	0.002267
DH20	Day 20	2.8167	1	0.09329
DH20	Day 26	8.642	1	0.003285
Gr	Day 15	1.2784	1	0.2582
Gr	Day 20	4.1209	1	0.04236
Gr	Day 26	8.2045	1	0.004179
Mu	Day 15	0.75142	1	0.386
Mu	Day 20	0.24	1	0.6242
Mu	Day 26	0.41051	1	0.5217
Ne	Day 15	5.8182	1	0.01586
Ne	Day 20	0.64103	1	0.4233
Ne	Day 26	5.4602	1	0.01945
Qu	Day 15	7.3636	1	0.006656
Qu	Day 20	2.1618	1	0.1415
Qu	Day 26	5.2855	1	0.0215
Se	Day 15	3.0057	1	0.08297
Se	Day 20	1.641	1	0.2002
Se	Day 26	6.9602	1	0.008334
St	Day 15	10.023	1	0.001546
St	Day 20	7.35	1	0.006706
St	Day 26	0.96023	1	0.3271
Yu	Day 15	10.506	1	0.00119
Yu	Day 20	2.625	1	0.1052
Yu	Day 26	11.251	1	0.0007956
Ze	Day 15	4.2969	1	0.03818
Ze	Day 20	1.8	1	0.1797
Ze	Day 26	9.5511	1	0.001998
