# Supplementary material for: Homoeolog expression divergence contributes to time of day changes in transcriptomic and glucosinolate responses to prolonged water limitation in Brassica napus
Source: Plant J. 2025 Feb 24;121(4):e70011. doi: 10.1111/tpj.70011 (PMC11849911; doi:10.1111/tpj.70011)
Supplement: Supplementary file 4 — Table S3. Metadata table for the transcriptome analysis. Contains the total number and list of genes identified with significantly different expression patterns or levels in response to water limitation (Metadata tab). Information on the crop types and origin of the 16 Brassica napus accessions used in the study (CropTypeInfo). GO analysis results for the DiPALM clusters and ResponseScore modules. List of enriched sulfur and GSL terms that were identified from the GO analysis. [file TPJ-121-0-s002.xlsx]

## Sheet: MetaData
#ProcessedGenes	Number of genes that are expressed but have not been filtered by any sort of cutoff
#FilteredGenes	Number of expressed genes that have been filtered to only include genes with variance between samples (total time course; all time points per replicate) and have FPKM greater than zero in at least one time point
#SigkMEs	Number of genes that have significantly different expression patterns as predicted by DiPALM (p<= 0.01)
#SigMed	Number of genes that have significantly different median expression patterns as predicted by DiPALM p<= 0.01)
#Co-expressedModules	Number of co-expression modules identified by WGCNA
	#ProcessedGenes	#FilteredGenes	#Sig_kMEs	#Sig_Med	#Co-expressionModules
Ab	41770	41662	1624*	7635*	11
Al	43045	42691	817	1157	11
Av	42751	42665	351	2612	10
Br	42894	42829	2627	7267	9
Ca	41975	41893	108*	12767*	8
Da	42744	42679	3652	1178	10
DH12	42788	42433	4913	4770	10
DH20	41663	41541	183	1331	11
Gr	42083	42029	4768	2842	9
Mu	42994	42899	13214	7818	11
Ne	42957	42907	4201	4076	10
Qu	42623	42507	17	2644	8
Se	41870	41743	2956	1480	12
St	42609	42306	14306*	8575*	7
Yu	42232	42152	903	937	9
Ze	42749	42686	16	461	8
* These lines had a single time point where two biological plants were lost (See 'WLgenes' tab) and the remaining replicates were imputed to maintain the integrity of the time course (See Methods).
* The values provided here are from the initial DiPALM calls with the imputed replicates but we note here that after running single time point analyses we reduced the number of WL genes (overlap of DiPALM and single time point calls) to 2348 (Ab), 933 (Ca), and 8857 (St) respectively.

## Sheet: GrowthPhenotypeGroups
Accession	Relative difference in growth
Av	High
Br	High
Gr	High
St	High
Ab	Intermediate
Ca	Intermediate
Da	Intermediate
DH12	Intermediate
DH20	Intermediate
Yu	Intermediate
Ze	Intermediate
Al	Low
Mu	Low
Ne	Low
Qu	Low
Se	Low

## Sheet: WLgenes
	Any biological replicate that was missing and therefore had to be imputed is listed below.									Ab		Al		Av		Br		Ca		DH12		DH20		Gr		Mu		Ne		Se		St		Yu
ZT#	ZT: Zeitgeiber; hours (#) after lights on									WL gene		WL gene		WL gene		WL gene		WL gene		WL gene		WL gene		WL gene		WL gene		WL gene		WL gene		WL gene		WL gene
WW	Well Watered (control)									BraA01g04050R		BraA01g01530R		BraA01g02000R		BraA01g01120R		BraA01g28980R		BraA01g01220R		BraA01g01720R		BraA01g01240R		BraA01g01210R		BraA01g01120R		BraA01g01610R		BraA01g01010R		BraA01g01030R
WL	Water Limited (treatment)									BraA01g08120R		BraA01g01860R		BraA01g02710R		BraA01g01320R		BraA03g39760R		BraA01g01450R		BraA01g02680R		BraA01g01360R		BraA01g01240R		BraA01g01450R		BraA01g01720R		BraA01g01220R		BraA01g01820R
										BraA01g10190R		BraA01g02250R		BraA01g03380R		BraA01g01380R		BraA04g07990R		BraA01g01720R		BraA01g03110R		BraA01g01540R		BraA01g01310R		BraA01g01480R		BraA01g01860R		BraA01g01530R		BraA01g01860R
	ZTT1_WW	ZT1_WL	ZT7_WW	ZT7_WL	ZT13_WW	ZT13_WL	ZT19_WW	ZT19_WL		BraA01g12720R		BraA01g02360R		BraA01g03740R		BraA01g01480R		BraA05g14960R		BraA01g01820R		BraA01g03330R		BraA01g01600R		BraA01g01450R		BraA01g01540R		BraA01g02050R		BraA01g01600R		BraA01g02300R
Ab				R2; R3						BraA01g16010R		BraA01g02390R		BraA01g03750R		BraA01g01530R		BraA07g08420R		BraA01g01860R		BraA01g03890R		BraA01g01820R		BraA01g01470R		BraA01g01610R		BraA01g02070R		BraA01g01700R		BraA01g03110R
Al						R1		R1		BraA01g17570R		BraA01g02580R		BraA01g04530R		BraA01g01650R		BraA07g37690R		BraA01g02050R		BraA01g06030R		BraA01g01860R		BraA01g01480R		BraA01g01820R		BraA01g02150R		BraA01g01860R		BraA01g03520R
Av							R3			BraA01g24900R		BraA01g03000R		BraA01g04560R		BraA01g01670R		BraA09g04050R		BraA01g02120R		BraA01g06600R		BraA01g01880R		BraA01g01530R		BraA01g01970R		BraA01g02350R		BraA01g01940R		BraA01g03580R
Br							R2			BraA01g31740R		BraA01g03410R		BraA01g05070R		BraA01g01720R		BraA09g28590R		BraA01g02160R		BraA01g08120R		BraA01g01920R		BraA01g01540R		BraA01g02000R		BraA01g02660R		BraA01g01990R		BraA01g03700R
Ca						R2; R3				BraA01g34950R		BraA01g03520R		BraA01g05190R		BraA01g01820R		BraA09g61220R		BraA01g02660R		BraA01g09240R		BraA01g02060R		BraA01g01600R		BraA01g02070R		BraA01g03010R		BraA01g02050R		BraA01g04050R
Da										BraA01g35000R		BraA01g03820R		BraA01g05870R		BraA01g01920R		BraA10g31670R		BraA01g02700R		BraA01g11870R		BraA01g02230R		BraA01g01720R		BraA01g02230R		BraA01g03110R		BraA01g02330R		BraA01g06090R
DH12						R2				BraA02g01720R		BraA01g05860R		BraA01g06380R		BraA01g02000R		Bo2g087680		BraA01g02710R		BraA01g11920R		BraA01g02550R		BraA01g01750R		BraA01g02710R		BraA01g03290R		BraA01g02360R		BraA01g06400R
DH20					R1					BraA02g02760R		BraA01g09740R		BraA01g07580R		BraA01g02050R		Bo3g036690		BraA01g03010R		BraA01g11970R		BraA01g02590R		BraA01g01820R		BraA01g02990R		BraA01g03680R		BraA01g02380R		BraA01g06930R
Gr		R1		R1						BraA02g04030R		BraA01g09750R		BraA01g07820R		BraA01g02120R		Bo6g069610		BraA01g03080R		BraA01g12880R		BraA01g02700R		BraA01g01870R		BraA01g03060R		BraA01g03740R		BraA01g02490R		BraA01g07600R
Mu	R1	R1			R1					BraA02g07600R		BraA01g13490R		BraA01g09250R		BraA01g02230R		Bo7g063930		BraA01g03810R		BraA01g16150R		BraA01g03060R		BraA01g01920R		BraA01g03230R		BraA01g03930R		BraA01g02660R		BraA01g07610R
Ne	R3			R1	R2					BraA02g11630R		BraA01g13840R		BraA01g09270R		BraA01g02360R		Bo8g032150		BraA01g03820R		BraA01g16890R		BraA01g03110R		BraA01g01950R		BraA01g03280R		BraA01g04330R		BraA01g02680R		BraA01g07770R
Qu								R2		BraA02g11870R		BraA01g14400R		BraA01g09680R		BraA01g02860R		Bo8g094460		BraA01g03890R		BraA01g17970R		BraA01g03170R		BraA01g01980R		BraA01g03430R		BraA01g04560R		BraA01g02700R		BraA01g08120R
Se		R3					R1			BraA02g12480R		BraA01g14750R		BraA01g11130R		BraA01g03060R		Bo01965s010		BraA01g04050R		BraA01g21910R		BraA01g03340R		BraA01g02060R		BraA01g03510R		BraA01g04730R		BraA01g03010R		BraA01g08260R
St		R1	R3	R1; R3		R2				BraA02g12550R		BraA01g16020R		BraA01g11440R		BraA01g03070R		Bo06639s010		BraA01g04130R		BraA01g23320R		BraA01g03520R		BraA01g02150R		BraA01g03520R		BraA01g04780R		BraA01g03060R		BraA01g09170R
Yu		R1								BraA02g14140R		BraA01g16330R		BraA01g12170R		BraA01g03110R		BraA01g02230R		BraA01g04230R		BraA01g24460R		BraA01g03680R		BraA01g02160R		BraA01g03810R		BraA01g05030R		BraA01g03130R		BraA01g09680R
Ze										BraA02g19760R		BraA01g18020R		BraA01g12340R		BraA01g03330R		BraA01g03060R		BraA01g04430R		BraA01g24580R		BraA01g03750R		BraA01g02250R		BraA01g03880R		BraA01g05070R		BraA01g03550R		BraA01g10390R
										BraA02g20470R		BraA01g21420R		BraA01g13490R		BraA01g03370R		BraA01g04420R		BraA01g04740R		BraA01g27070R		BraA01g03810R		BraA01g02350R		BraA01g03890R		BraA01g05400R		BraA01g03680R		BraA01g10560R
										BraA02g22080R		BraA01g23050R		BraA01g13840R		BraA01g03700R		BraA01g06030R		BraA01g04810R		BraA01g28840R		BraA01g03820R		BraA01g02360R		BraA01g04180R		BraA01g05540R		BraA01g03880R		BraA01g11090R
										BraA02g31590R		BraA01g24050R		BraA01g13910R		BraA01g03810R		BraA01g06090R		BraA01g05140R		BraA01g28890R		BraA01g04000R		BraA01g02390R		BraA01g04330R		BraA01g05570R		BraA01g03890R		BraA01g12690R
										BraA02g35450R		BraA01g24160R		BraA01g13970R		BraA01g03820R		BraA01g06670R		BraA01g05190R		BraA01g31240R		BraA01g04130R		BraA01g02550R		BraA01g04380R		BraA01g05870R		BraA01g04010R		BraA01g14460R
										BraA02g41070R		BraA01g24840R		BraA01g16070R		BraA01g03890R		BraA01g06780R		BraA01g05380R		BraA01g32390R		BraA01g04230R		BraA01g02590R		BraA01g04500R		BraA01g05970R		BraA01g04050R		BraA01g15070R
										BraA02g41350R		BraA01g24860R		BraA01g16640R		BraA01g04050R		BraA01g06790R		BraA01g06030R		BraA01g35090R		BraA01g04370R		BraA01g02660R		BraA01g04520R		BraA01g06080R		BraA01g04320R		BraA01g15560R
										BraA02g41660R		BraA01g25180R		BraA01g17710R		BraA01g04130R		BraA01g06910R		BraA01g06350R		BraA02g01810R		BraA01g04430R		BraA01g02680R		BraA01g04530R		BraA01g06170R		BraA01g04330R		BraA01g16070R
										BraA02g44550R		BraA01g25240R		BraA01g18330R		BraA01g04330R		BraA01g08400R		BraA01g06360R		BraA02g02540R		BraA01g04500R		BraA01g02690R		BraA01g04550R		BraA01g06640R		BraA01g04410R		BraA01g16390R
										BraA03g01470R		BraA01g25740R		BraA01g18800R		BraA01g04380R		BraA01g10910R		BraA01g06570R		BraA02g02980R		BraA01g04790R		BraA01g02860R		BraA01g04560R		BraA01g06930R		BraA01g04450R		BraA01g21570R
										BraA03g04580R		BraA01g26260R		BraA01g18920R		BraA01g04420R		BraA01g15560R		BraA01g06600R		BraA02g03280R		BraA01g05040R		BraA01g02870R		BraA01g04840R		BraA01g07060R		BraA01g04770R		BraA01g22330R
										BraA03g11100R		BraA01g26740R		BraA01g20910R		BraA01g04780R		BraA01g16150R		BraA01g06650R		BraA02g04700R		BraA01g05070R		BraA01g02990R		BraA01g04900R		BraA01g07310R		BraA01g04840R		BraA01g22810R
										BraA03g11180R		BraA01g26810R		BraA01g20930R		BraA01g04810R		BraA01g21170R		BraA01g06660R		BraA02g05200R		BraA01g05260R		BraA01g03110R		BraA01g04960R		BraA01g07590R		BraA01g04960R		BraA01g26920R
										BraA03g19310R		BraA01g27250R		BraA01g22580R		BraA01g04850R		BraA01g21880R		BraA01g06930R		BraA02g05280R		BraA01g05380R		BraA01g03120R		BraA01g05140R		BraA01g07630R		BraA01g04970R		BraA01g27180R
										BraA03g23480R		BraA01g27900R		BraA01g22930R		BraA01g04900R		BraA01g23320R		BraA01g07060R		BraA02g06190R		BraA01g05920R		BraA01g03130R		BraA01g05380R		BraA01g07670R		BraA01g05030R		BraA01g27840R
										BraA03g24320R		BraA01g28190R		BraA01g23140R		BraA01g05260R		BraA01g23910R		BraA01g07550R		BraA02g06670R		BraA01g06030R		BraA01g03190R		BraA01g05880R		BraA01g08260R		BraA01g05690R		BraA01g28640R
										BraA03g24620R		BraA01g28870R		BraA01g23460R		BraA01g05400R		BraA01g24460R		BraA01g07600R		BraA02g08540R		BraA01g06090R		BraA01g03300R		BraA01g05920R		BraA01g08270R		BraA01g05820R		BraA01g30540R
										BraA03g25780R		BraA01g28910R		BraA01g23770R		BraA01g05540R		BraA01g25930R		BraA01g07610R		BraA02g09550R		BraA01g06160R		BraA01g03330R		BraA01g06030R		BraA01g08390R		BraA01g05960R		BraA01g31050R
										BraA03g28000R		BraA01g28990R		BraA01g23910R		BraA01g05570R		BraA01g27070R		BraA01g07620R		BraA02g10600R		BraA01g06180R		BraA01g03340R		BraA01g06060R		BraA01g08600R		BraA01g06030R		BraA01g32150R
										BraA03g28060R		BraA01g30130R		BraA01g24460R		BraA01g05780R		BraA01g27250R		BraA01g07670R		BraA02g10820R		BraA01g06390R		BraA01g03510R		BraA01g06570R		BraA01g08610R		BraA01g06060R		BraA01g32950R
										BraA03g30300R		BraA01g30290R		BraA01g24540R		BraA01g05830R		BraA01g28590R		BraA01g07830R		BraA02g10880R		BraA01g06600R		BraA01g03520R		BraA01g06600R		BraA01g08620R		BraA01g06600R		BraA02g01740R
										BraA03g31200R		BraA01g30640R		BraA01g24560R		BraA01g05960R		BraA01g30480R		BraA01g07910R		BraA02g11610R		BraA01g06640R		BraA01g03580R		BraA01g07340R		BraA01g08660R		BraA01g06810R		BraA02g01910R
										BraA03g31450R		BraA01g31060R		BraA01g24840R		BraA01g06030R		BraA01g30710R		BraA01g07930R		BraA02g14880R		BraA01g06740R		BraA01g03700R		BraA01g07370R		BraA01g08940R		BraA01g06910R		BraA02g03280R
										BraA03g36290R		BraA01g32090R		BraA01g24950R		BraA01g06080R		BraA01g30720R		BraA01g07980R		BraA02g16740R		BraA01g07370R		BraA01g03880R		BraA01g07510R		BraA01g09180R		BraA01g06930R		BraA02g03650R
										BraA03g38380R		BraA01g32390R		BraA01g25200R		BraA01g06090R		BraA01g31000R		BraA01g08080R		BraA02g18750R		BraA01g07510R		BraA01g03890R		BraA01g07570R		BraA01g09370R		BraA01g07030R		BraA02g03710R
										BraA03g39740R		BraA01g33810R		BraA01g25860R		BraA01g06150R		BraA01g32000R		BraA01g08160R		BraA02g19610R		BraA01g07590R		BraA01g03930R		BraA01g07590R		BraA01g09700R		BraA01g07220R		BraA02g03820R
										BraA03g40350R		BraA01g34800R		BraA01g26750R		BraA01g06160R		BraA01g34180R		BraA01g08240R		BraA02g20150R		BraA01g07660R		BraA01g04050R		BraA01g07600R		BraA01g09720R		BraA01g07590R		BraA02g07600R
										BraA03g44070R		BraA01g36350R		BraA01g26840R		BraA01g06240R		BraA01g34590R		BraA01g08260R		BraA02g20470R		BraA01g07670R		BraA01g04130R		BraA01g07620R		BraA01g09830R		BraA01g07670R		BraA02g07830R
										BraA03g44620R		BraA02g01200R		BraA01g27070R		BraA01g06390R		BraA01g35180R		BraA01g08280R		BraA02g20930R		BraA01g07830R		BraA01g04330R		BraA01g07830R		BraA01g10360R		BraA01g07690R		BraA02g08370R
										BraA03g47030R		BraA02g01490R		BraA01g27560R		BraA01g06570R		BraA01g35450R		BraA01g08450R		BraA02g21650R		BraA01g08160R		BraA01g04360R		BraA01g07910R		BraA01g10570R		BraA01g07750R		BraA02g08540R
										BraA03g51780R		BraA02g01900R		BraA01g28390R		BraA01g06600R		BraA02g02860R		BraA01g08480R		BraA02g23450R		BraA01g08240R		BraA01g04500R		BraA01g07950R		BraA01g10750R		BraA01g07970R		BraA02g08710R
										BraA03g52370R		BraA02g01910R		BraA01g30440R		BraA01g06650R		BraA02g05180R		BraA01g08490R		BraA02g25040R		BraA01g08390R		BraA01g04530R		BraA01g08230R		BraA01g11190R		BraA01g08120R		BraA02g08810R
										BraA03g55550R		BraA02g03780R		BraA01g30890R		BraA01g06660R		BraA02g05360R		BraA01g08560R		BraA02g25380R		BraA01g08450R		BraA01g04550R		BraA01g08240R		BraA01g12650R		BraA01g08200R		BraA02g09490R
										BraA03g58860R		BraA02g03960R		BraA01g31050R		BraA01g06930R		BraA02g07600R		BraA01g08600R		BraA02g26150R		BraA01g08490R		BraA01g04810R		BraA01g08330R		BraA01g12810R		BraA01g08370R		BraA02g09900R
										BraA04g02500R		BraA02g04240R		BraA01g32220R		BraA01g07060R		BraA02g08730R		BraA01g08620R		BraA02g26170R		BraA01g08500R		BraA01g04900R		BraA01g08340R		BraA01g12820R		BraA01g08440R		BraA02g10860R
										BraA04g02740R		BraA02g04260R		BraA01g34800R		BraA01g07340R		BraA02g10560R		BraA01g08710R		BraA02g28330R		BraA01g08510R		BraA01g04960R		BraA01g08480R		BraA01g13070R		BraA01g08450R		BraA02g11590R
										BraA04g07080R		BraA02g04330R		BraA02g02410R		BraA01g07350R		BraA02g10770R		BraA01g08810R		BraA02g28900R		BraA01g08580R		BraA01g05140R		BraA01g08610R		BraA01g13490R		BraA01g08600R		BraA02g12180R
										BraA04g12160R		BraA02g04820R		BraA02g03710R		BraA01g07570R		BraA02g10780R		BraA01g09050R		BraA02g29550R		BraA01g08690R		BraA01g05240R		BraA01g08720R		BraA01g13590R		BraA01g08620R		BraA02g12710R
										BraA04g15120R		BraA02g05480R		BraA02g03960R		BraA01g07620R		BraA02g11850R		BraA01g09290R		BraA02g31020R		BraA01g08710R		BraA01g05380R		BraA01g08810R		BraA01g13840R		BraA01g08710R		BraA02g13350R
										BraA04g17370R		BraA02g05650R		BraA02g04490R		BraA01g07630R		BraA02g12030R		BraA01g09370R		BraA02g35530R		BraA01g08940R		BraA01g05530R		BraA01g08950R		BraA01g14270R		BraA01g08950R		BraA02g14840R
										BraA04g19300R		BraA02g06030R		BraA02g05200R		BraA01g07670R		BraA02g13720R		BraA01g09530R		BraA02g35560R		BraA01g09170R		BraA01g05540R		BraA01g09180R		BraA01g14790R		BraA01g09170R		BraA02g14880R
										BraA04g21870R		BraA02g06480R		BraA02g05290R		BraA01g07870R		BraA02g15070R		BraA01g09680R		BraA02g35960R		BraA01g09670R		BraA01g05570R		BraA01g09390R		BraA01g14960R		BraA01g09180R		BraA02g15360R
										BraA04g25790R		BraA02g06800R		BraA02g06190R		BraA01g07910R		BraA02g15980R		BraA01g09700R		BraA02g36390R		BraA01g09700R		BraA01g05580R		BraA01g09630R		BraA01g15150R		BraA01g09250R		BraA02g15950R
										BraA04g30230R		BraA02g07290R		BraA02g06420R		BraA01g08260R		BraA02g17100R		BraA01g09740R		BraA02g36670R		BraA01g09740R		BraA01g05700R		BraA01g10390R		BraA01g15210R		BraA01g09280R		BraA02g15980R
										BraA05g01470R		BraA02g07530R		BraA02g06550R		BraA01g08420R		BraA02g17510R		BraA01g09750R		BraA02g36690R		BraA01g09940R		BraA01g05830R		BraA01g10600R		BraA01g16280R		BraA01g09290R		BraA02g17510R
										BraA05g02760R		BraA02g07600R		BraA02g07530R		BraA01g08430R		BraA02g17950R		BraA01g09780R		BraA02g37120R		BraA01g10170R		BraA01g05860R		BraA01g10610R		BraA01g16410R		BraA01g09470R		BraA02g17640R
										BraA05g04460R		BraA02g08120R		BraA02g07600R		BraA01g08450R		BraA02g18090R		BraA01g09850R		BraA02g37790R		BraA01g10200R		BraA01g06030R		BraA01g10640R		BraA01g16790R		BraA01g09700R		BraA02g18120R
										BraA05g05640R		BraA02g08840R		BraA02g07920R		BraA01g08720R		BraA02g18170R		BraA01g09940R		BraA02g37880R		BraA01g10310R		BraA01g06040R		BraA01g10980R		BraA01g17570R		BraA01g09720R		BraA02g18170R
										BraA05g06830R		BraA02g09020R		BraA02g08080R		BraA01g08770R		BraA02g18730R		BraA01g10110R		BraA02g44320R		BraA01g10440R		BraA01g06090R		BraA01g11200R		BraA01g17710R		BraA01g09740R		BraA02g18560R
										BraA05g08690R		BraA02g09040R		BraA02g08120R		BraA01g08850R		BraA02g19610R		BraA01g10120R		BraA02g44340R		BraA01g10590R		BraA01g06180R		BraA01g11350R		BraA01g18010R		BraA01g09830R		BraA02g19290R
										BraA05g10290R		BraA02g09080R		BraA02g09020R		BraA01g08950R		BraA02g19760R		BraA01g10200R		BraA02g45170R		BraA01g10610R		BraA01g06350R		BraA01g11380R		BraA01g18330R		BraA01g09900R		BraA02g19320R
										BraA05g11720R		BraA02g09390R		BraA02g09040R		BraA01g09180R		BraA02g20400R		BraA01g10360R		BraA03g01590R		BraA01g10640R		BraA01g06410R		BraA01g11450R		BraA01g18670R		BraA01g10060R		BraA02g21280R
										BraA05g12790R		BraA02g09490R		BraA02g09660R		BraA01g09280R		BraA02g22000R		BraA01g10450R		BraA03g02550R		BraA01g10800R		BraA01g06570R		BraA01g11590R		BraA01g18700R		BraA01g10440R		BraA02g22540R
										BraA05g14300R		BraA02g09670R		BraA02g10120R		BraA01g09440R		BraA02g22350R		BraA01g10640R		BraA03g04400R		BraA01g10970R		BraA01g06600R		BraA01g11640R		BraA01g18920R		BraA01g10600R		BraA02g25760R
										BraA05g17610R		BraA02g09810R		BraA02g10360R		BraA01g09470R		BraA02g27170R		BraA01g10820R		BraA03g04830R		BraA01g11120R		BraA01g06940R		BraA01g11690R		BraA01g19360R		BraA01g10900R		BraA02g26170R
										BraA05g24300R		BraA02g10100R		BraA02g11150R		BraA01g09700R		BraA02g28310R		BraA01g11090R		BraA03g05660R		BraA01g11130R		BraA01g07340R		BraA01g11830R		BraA01g19920R		BraA01g11040R		BraA02g26610R
										BraA05g30640R		BraA02g10360R		BraA02g11890R		BraA01g09740R		BraA02g29310R		BraA01g11120R		BraA03g05850R		BraA01g11350R		BraA01g07350R		BraA01g12170R		BraA01g20210R		BraA01g11090R		BraA02g26900R
										BraA05g32780R		BraA02g10900R		BraA02g12050R		BraA01g09750R		BraA02g30500R		BraA01g11190R		BraA03g05930R		BraA01g11380R		BraA01g07370R		BraA01g12250R		BraA01g20910R		BraA01g11120R		BraA02g26960R
										BraA05g32940R		BraA02g10960R		BraA02g12170R		BraA01g09900R		BraA02g31030R		BraA01g11390R		BraA03g06520R		BraA01g11590R		BraA01g07380R		BraA01g12360R		BraA01g21710R		BraA01g11190R		BraA02g27080R
										BraA05g33270R		BraA02g11060R		BraA02g12260R		BraA01g09940R		BraA02g33850R		BraA01g11610R		BraA03g08670R		BraA01g11610R		BraA01g07500R		BraA01g12380R		BraA01g22060R		BraA01g11260R		BraA02g27370R
										BraA05g33700R		BraA02g11190R		BraA02g12380R		BraA01g10120R		BraA02g35560R		BraA01g11640R		BraA03g09670R		BraA01g11830R		BraA01g07510R		BraA01g12450R		BraA01g22330R		BraA01g11350R		BraA02g28100R
										BraA05g34690R		BraA02g12050R		BraA02g12540R		BraA01g10310R		BraA02g36780R		BraA01g12140R		BraA03g09970R		BraA01g11970R		BraA01g07620R		BraA01g12550R		BraA01g22470R		BraA01g11390R		BraA02g28600R
										BraA05g37270R		BraA02g15260R		BraA02g12760R		BraA01g10600R		BraA02g36960R		BraA01g12340R		BraA03g10000R		BraA01g12250R		BraA01g07670R		BraA01g12660R		BraA01g23090R		BraA01g11590R		BraA02g34500R
										BraA05g38730R		BraA02g15390R		BraA02g13340R		BraA01g10720R		BraA02g38070R		BraA01g12370R		BraA03g11460R		BraA01g12600R		BraA01g07820R		BraA01g12690R		BraA01g24000R		BraA01g11690R		BraA02g35530R
										BraA06g05450R		BraA02g15540R		BraA02g14480R		BraA01g10730R		BraA02g38980R		BraA01g12560R		BraA03g12280R		BraA01g12710R		BraA01g07870R		BraA01g12810R		BraA01g24460R		BraA01g11760R		BraA02g35570R
										BraA06g06060R		BraA02g15850R		BraA02g14770R		BraA01g10840R		BraA02g39440R		BraA01g13120R		BraA03g12600R		BraA01g12820R		BraA01g07910R		BraA01g13030R		BraA01g25350R		BraA01g12250R		BraA02g35840R
										BraA06g10890R		BraA02g16170R		BraA02g14780R		BraA01g11120R		BraA02g39580R		BraA01g13880R		BraA03g12990R		BraA01g13120R		BraA01g08040R		BraA01g13180R		BraA01g25650R		BraA01g12650R		BraA02g36390R
										BraA06g13900R		BraA02g16610R		BraA02g15490R		BraA01g11200R		BraA02g40370R		BraA01g13910R		BraA03g13780R		BraA01g13170R		BraA01g08080R		BraA01g13270R		BraA01g25660R		BraA01g12720R		BraA02g36730R
										BraA06g14230R		BraA02g17050R		BraA02g15560R		BraA01g11230R		BraA02g41510R		BraA01g14400R		BraA03g13980R		BraA01g13450R		BraA01g08180R		BraA01g13420R		BraA01g25780R		BraA01g12810R		BraA02g37780R
										BraA06g15390R		BraA02g17150R		BraA02g16560R		BraA01g11380R		BraA02g42400R		BraA01g14480R		BraA03g14030R		BraA01g13490R		BraA01g08240R		BraA01g13450R		BraA01g25850R		BraA01g13600R		BraA02g43070R
										BraA06g19980R		BraA02g17510R		BraA02g17510R		BraA01g11590R		BraA02g45180R		BraA01g14680R		BraA03g14610R		BraA01g13590R		BraA01g08260R		BraA01g13490R		BraA01g25860R		BraA01g13680R		BraA02g44410R
										BraA06g29110R		BraA02g18780R		BraA02g17990R		BraA01g11610R		BraA02g45420R		BraA01g14750R		BraA03g15160R		BraA01g13840R		BraA01g08270R		BraA01g13880R		BraA01g25870R		BraA01g13850R		BraA02g44480R
										BraA06g30170R		BraA02g19060R		BraA02g20230R		BraA01g11650R		BraA02g45670R		BraA01g14840R		BraA03g15460R		BraA01g13880R		BraA01g08420R		BraA01g13910R		BraA01g26000R		BraA01g13880R		BraA02g44550R
										BraA06g31930R		BraA02g19800R		BraA02g20400R		BraA01g11690R		BraA03g01220R		BraA01g14850R		BraA03g15580R		BraA01g14010R		BraA01g08430R		BraA01g14470R		BraA01g26010R		BraA01g14270R		BraA03g01590R
										BraA06g32380R		BraA02g24330R		BraA02g20460R		BraA01g11830R		BraA03g03070R		BraA01g15020R		BraA03g16560R		BraA01g14840R		BraA01g08450R		BraA01g14840R		BraA01g26140R		BraA01g14460R		BraA03g01640R
										BraA06g33020R		BraA02g27320R		BraA02g20550R		BraA01g11970R		BraA03g06500R		BraA01g15170R		BraA03g16730R		BraA01g15020R		BraA01g08500R		BraA01g14890R		BraA01g26230R		BraA01g14480R		BraA03g01870R
										BraA06g38630R		BraA02g28310R		BraA02g20930R		BraA01g12250R		BraA03g08860R		BraA01g15240R		BraA03g17020R		BraA01g15170R		BraA01g08550R		BraA01g14960R		BraA01g26740R		BraA01g14750R		BraA03g03030R
										BraA07g02030R		BraA02g31690R		BraA02g22730R		BraA01g12410R		BraA03g09990R		BraA01g15420R		BraA03g19340R		BraA01g15200R		BraA01g08580R		BraA01g15170R		BraA01g26920R		BraA01g14840R		BraA03g03190R
										BraA07g03050R		BraA02g32630R		BraA02g22830R		BraA01g12620R		BraA03g11360R		BraA01g15540R		BraA03g20020R		BraA01g15560R		BraA01g08600R		BraA01g15490R		BraA01g27050R		BraA01g14920R		BraA03g04140R
										BraA07g03220R		BraA02g32770R		BraA02g23450R		BraA01g12650R		BraA03g11390R		BraA01g15560R		BraA03g20750R		BraA01g15760R		BraA01g08610R		BraA01g15600R		BraA01g27670R		BraA01g14970R		BraA03g06490R
										BraA07g04160R		BraA02g35600R		BraA02g24480R		BraA01g12940R		BraA03g12180R		BraA01g15760R		BraA03g22290R		BraA01g15800R		BraA01g08620R		BraA01g15760R		BraA01g27900R		BraA01g15020R		BraA03g06500R
										BraA07g04170R		BraA02g37120R		BraA02g24590R		BraA01g13840R		BraA03g12750R		BraA01g16000R		BraA03g23820R		BraA01g16070R		BraA01g08660R		BraA01g15800R		BraA01g28190R		BraA01g15170R		BraA03g07810R
										BraA07g07580R		BraA02g40740R		BraA02g25340R		BraA01g13910R		BraA03g12990R		BraA01g16020R		BraA03g24180R		BraA01g16350R		BraA01g08690R		BraA01g15980R		BraA01g28660R		BraA01g15540R		BraA03g09420R
										BraA07g09270R		BraA02g42390R		BraA02g25380R		BraA01g13970R		BraA03g14690R		BraA01g16100R		BraA03g24480R		BraA01g16490R		BraA01g08710R		BraA01g16120R		BraA01g28990R		BraA01g15830R		BraA03g09680R
										BraA07g10360R		BraA02g43070R		BraA02g26130R		BraA01g14270R		BraA03g14720R		BraA01g16110R		BraA03g24710R		BraA01g16590R		BraA01g08720R		BraA01g16230R		BraA01g29380R		BraA01g16020R		BraA03g10570R
										BraA07g18670R		BraA02g45290R		BraA02g26170R		BraA01g14480R		BraA03g15460R		BraA01g16150R		BraA03g25070R		BraA01g16600R		BraA01g08950R		BraA01g16640R		BraA01g29610R		BraA01g16090R		BraA03g10910R
										BraA07g18850R		BraA03g01640R		BraA02g26250R		BraA01g14670R		BraA03g16310R		BraA01g16490R		BraA03g25260R		BraA01g17350R		BraA01g09050R		BraA01g16890R		BraA01g29640R		BraA01g16110R		BraA03g11210R
										BraA07g22810R		BraA03g02770R		BraA02g27160R		BraA01g14680R		BraA03g16790R		BraA01g16590R		BraA03g25400R		BraA01g17370R		BraA01g09110R		BraA01g16900R		BraA01g29840R		BraA01g16150R		BraA03g11930R
										BraA07g28650R		BraA03g04200R		BraA02g27360R		BraA01g14840R		BraA03g19090R		BraA01g16710R		BraA03g28410R		BraA01g17490R		BraA01g09170R		BraA01g17460R		BraA01g31000R		BraA01g16170R		BraA03g13390R
										BraA07g31030R		BraA03g04360R		BraA02g27450R		BraA01g14960R		BraA03g19380R		BraA01g16720R		BraA03g29560R		BraA01g17710R		BraA01g09180R		BraA01g18050R		BraA01g31110R		BraA01g16190R		BraA03g14380R
										BraA07g33730R		BraA03g04480R		BraA02g28330R		BraA01g15070R		BraA03g23400R		BraA01g17050R		BraA03g29730R		BraA01g17740R		BraA01g09190R		BraA01g18160R		BraA01g31560R		BraA01g16280R		BraA03g14700R
										BraA07g35110R		BraA03g04650R		BraA02g28480R		BraA01g15170R		BraA03g23510R		BraA01g17370R		BraA03g30650R		BraA01g18330R		BraA01g09220R		BraA01g18330R		BraA01g31610R		BraA01g16590R		BraA03g14720R
										BraA07g36490R		BraA03g04760R		BraA02g29050R		BraA01g15200R		BraA03g24480R		BraA01g17460R		BraA03g30800R		BraA01g18630R		BraA01g09240R		BraA01g18520R		BraA01g31740R		BraA01g16630R		BraA03g15550R
										BraA08g06080R		BraA03g06010R		BraA02g29450R		BraA01g15210R		BraA03g24530R		BraA01g17740R		BraA03g31080R		BraA01g18700R		BraA01g09280R		BraA01g18810R		BraA01g31930R		BraA01g16640R		BraA03g16100R
										BraA08g08520R		BraA03g06490R		BraA02g30470R		BraA01g15560R		BraA03g25060R		BraA01g17750R		BraA03g32250R		BraA01g18830R		BraA01g09290R		BraA01g19460R		BraA01g32070R		BraA01g16790R		BraA03g16700R
										BraA08g10460R		BraA03g06760R		BraA02g30790R		BraA01g15760R		BraA03g25070R		BraA01g17860R		BraA03g33850R		BraA01g19450R		BraA01g09390R		BraA01g19510R		BraA01g32150R		BraA01g16950R		BraA03g18280R
										BraA08g17360R		BraA03g06980R		BraA02g34320R		BraA01g15850R		BraA03g26500R		BraA01g17880R		BraA03g33950R		BraA01g20260R		BraA01g09440R		BraA01g19820R		BraA01g32210R		BraA01g17180R		BraA03g19040R
										BraA08g20760R		BraA03g07030R		BraA02g34480R		BraA01g16090R		BraA03g27250R		BraA01g17930R		BraA03g33980R		BraA01g20380R		BraA01g09530R		BraA01g20010R		BraA01g32330R		BraA01g17350R		BraA03g19090R
										BraA08g27910R		BraA03g07640R		BraA02g35650R		BraA01g16100R		BraA03g27840R		BraA01g18020R		BraA03g35050R		BraA01g20410R		BraA01g09700R		BraA01g20260R		BraA01g32390R		BraA01g17400R		BraA03g19220R
										BraA08g31440R		BraA03g08100R		BraA02g36990R		BraA01g16230R		BraA03g33900R		BraA01g18510R		BraA03g35210R		BraA01g20780R		BraA01g09780R		BraA01g20430R		BraA01g32400R		BraA01g17490R		BraA03g19400R
										BraA09g02000R		BraA03g09260R		BraA02g37010R		BraA01g16330R		BraA03g35360R		BraA01g19450R		BraA03g35730R		BraA01g20910R		BraA01g09900R		BraA01g20620R		BraA01g32490R		BraA01g17710R		BraA03g19830R
										BraA09g02850R		BraA03g09610R		BraA02g37780R		BraA01g16490R		BraA03g37020R		BraA01g20210R		BraA03g35760R		BraA01g20950R		BraA01g09940R		BraA01g20710R		BraA01g32970R		BraA01g17880R		BraA03g19870R
										BraA09g05410R		BraA03g09780R		BraA02g38440R		BraA01g16640R		BraA03g37550R		BraA01g20380R		BraA03g36260R		BraA01g20990R		BraA01g09960R		BraA01g20780R		BraA01g33070R		BraA01g17950R		BraA03g20350R
										BraA09g05720R		BraA03g10170R		BraA02g38480R		BraA01g16720R		BraA03g39540R		BraA01g20410R		BraA03g36420R		BraA01g21810R		BraA01g10070R		BraA01g20850R		BraA01g33940R		BraA01g18120R		BraA03g20700R
										BraA09g07450R		BraA03g11300R		BraA02g38520R		BraA01g16750R		BraA03g39700R		BraA01g20450R		BraA03g37410R		BraA01g21910R		BraA01g10110R		BraA01g20910R		BraA01g35170R		BraA01g18230R		BraA03g21960R
										BraA09g07480R		BraA03g11360R		BraA02g39440R		BraA01g16790R		BraA03g40160R		BraA01g20510R		BraA03g37420R		BraA01g22170R		BraA01g10220R		BraA01g21050R		BraA01g35400R		BraA01g18340R		BraA03g23710R
										BraA09g07510R		BraA03g12190R		BraA02g40370R		BraA01g17050R		BraA03g41430R		BraA01g20710R		BraA03g37550R		BraA01g22450R		BraA01g10340R		BraA01g21650R		BraA02g01300R		BraA01g18350R		BraA03g24170R
										BraA09g11620R		BraA03g12850R		BraA02g40840R		BraA01g17350R		BraA03g41600R		BraA01g20730R		BraA03g40200R		BraA01g22610R		BraA01g10360R		BraA01g21710R		BraA02g01490R		BraA01g18520R		BraA03g24840R
										BraA09g12770R		BraA03g13560R		BraA02g40870R		BraA01g17690R		BraA03g42880R		BraA01g20910R		BraA03g41600R		BraA01g22620R		BraA01g10390R		BraA01g21920R		BraA02g01900R		BraA01g18630R		BraA03g24910R
										BraA09g13210R		BraA03g14470R		BraA02g41890R		BraA01g17750R		BraA03g43780R		BraA01g21430R		BraA03g44300R		BraA01g23320R		BraA01g10460R		BraA01g22130R		BraA02g02400R		BraA01g18850R		BraA03g25560R
										BraA09g15190R		BraA03g16040R		BraA02g41910R		BraA01g17970R		BraA03g44570R		BraA01g21850R		BraA03g44490R		BraA01g24070R		BraA01g10560R		BraA01g22350R		BraA02g03720R		BraA01g19700R		BraA03g27340R
										BraA09g22920R		BraA03g16050R		BraA02g41930R		BraA01g18140R		BraA03g44900R		BraA01g22050R		BraA03g45440R		BraA01g24270R		BraA01g10600R		BraA01g22390R		BraA02g03860R		BraA01g19810R		BraA03g28000R
										BraA09g26290R		BraA03g16330R		BraA02g41970R		BraA01g18340R		BraA03g45560R		BraA01g22060R		BraA03g46530R		BraA01g24400R		BraA01g10720R		BraA01g22450R		BraA02g05050R		BraA01g19920R		BraA03g28060R
										BraA09g31770R		BraA03g16850R		BraA02g42340R		BraA01g18520R		BraA03g48400R		BraA01g22170R		BraA03g49450R		BraA01g24460R		BraA01g10730R		BraA01g22570R		BraA02g05430R		BraA01g20090R		BraA03g28340R
										BraA09g33860R		BraA03g17850R		BraA02g43070R		BraA01g18570R		BraA03g50210R		BraA01g22330R		BraA03g49670R		BraA01g24560R		BraA01g10750R		BraA01g22630R		BraA02g06030R		BraA01g20710R		BraA03g28450R
										BraA09g34060R		BraA03g17900R		BraA02g44090R		BraA01g18810R		BraA03g50380R		BraA01g22550R		BraA03g55230R		BraA01g24890R		BraA01g10860R		BraA01g22840R		BraA02g06140R		BraA01g20760R		BraA03g28790R
										BraA09g34190R		BraA03g18610R		BraA02g44320R		BraA01g20260R		BraA03g51750R		BraA01g22610R		BraA03g55530R		BraA01g25180R		BraA01g10970R		BraA01g22950R		BraA02g06620R		BraA01g20910R		BraA03g29130R
										BraA09g37660R		BraA03g21570R		BraA02g44350R		BraA01g20510R		BraA03g52560R		BraA01g22810R		BraA03g55660R		BraA01g25830R		BraA01g10990R		BraA01g23910R		BraA02g06690R		BraA01g20950R		BraA03g29560R
										BraA09g42960R		BraA03g23630R		BraA02g44410R		BraA01g20530R		BraA03g53460R		BraA01g22840R		BraA03g59880R		BraA01g25920R		BraA01g11090R		BraA01g24090R		BraA02g07030R		BraA01g20960R		BraA03g30690R
										BraA09g44080R		BraA03g23940R		BraA02g44570R		BraA01g20760R		BraA03g53900R		BraA01g23460R		BraA04g01080R		BraA01g26520R		BraA01g11120R		BraA01g24360R		BraA02g07540R		BraA01g21030R		BraA03g31390R
										BraA09g44510R		BraA03g24320R		BraA02g45170R		BraA01g20880R		BraA03g54450R		BraA01g23730R		BraA04g01620R		BraA01g26740R		BraA01g11170R		BraA01g24390R		BraA02g07600R		BraA01g21150R		BraA03g31550R
										BraA09g45860R		BraA03g25300R		BraA03g01540R		BraA01g20930R		BraA03g55530R		BraA01g23770R		BraA04g04660R		BraA01g27560R		BraA01g11190R		BraA01g24460R		BraA02g08220R		BraA01g21420R		BraA03g32710R
										BraA09g46390R		BraA03g25400R		BraA03g01590R		BraA01g20940R		BraA03g56080R		BraA01g23910R		BraA04g06650R		BraA01g27570R		BraA01g11350R		BraA01g24560R		BraA02g08570R		BraA01g21570R		BraA03g32750R
										BraA09g46950R		BraA03g29040R		BraA03g01840R		BraA01g21030R		BraA03g56360R		BraA01g23920R		BraA04g06810R		BraA01g27890R		BraA01g11360R		BraA01g24710R		BraA02g09080R		BraA01g21970R		BraA03g32950R
										BraA09g49220R		BraA03g29630R		BraA03g01920R		BraA01g21430R		BraA03g59620R		BraA01g24200R		BraA04g07660R		BraA01g27900R		BraA01g11380R		BraA01g24840R		BraA02g09340R		BraA01g22030R		BraA03g33930R
										BraA09g49860R		BraA03g29720R		BraA03g01950R		BraA01g21570R		BraA03g59660R		BraA01g24390R		BraA04g07950R		BraA01g28100R		BraA01g11390R		BraA01g24940R		BraA02g09550R		BraA01g22130R		BraA03g34250R
										BraA09g50180R		BraA03g30920R		BraA03g02080R		BraA01g21650R		BraA04g01960R		BraA01g24450R		BraA04g08050R		BraA01g28590R		BraA01g11400R		BraA01g24950R		BraA02g09590R		BraA01g22170R		BraA03g34830R
										BraA09g52770R		BraA03g31490R		BraA03g02190R		BraA01g21710R		BraA04g03870R		BraA01g24460R		BraA04g08810R		BraA01g28610R		BraA01g11440R		BraA01g25180R		BraA02g09670R		BraA01g22270R		BraA03g35280R
										BraA09g53670R		BraA03g32590R		BraA03g02550R		BraA01g21720R		BraA04g04070R		BraA01g24540R		BraA04g10140R		BraA01g28990R		BraA01g11490R		BraA01g25240R		BraA02g09720R		BraA01g22330R		BraA03g36190R
										BraA09g54260R		BraA03g32980R		BraA03g02890R		BraA01g21840R		BraA04g04080R		BraA01g24560R		BraA04g12710R		BraA01g29580R		BraA01g11540R		BraA01g25370R		BraA02g09760R		BraA01g22400R		BraA03g36260R
										BraA09g55870R		BraA03g33410R		BraA03g03430R		BraA01g22130R		BraA04g04480R		BraA01g24590R		BraA04g13250R		BraA01g29740R		BraA01g11640R		BraA01g25630R		BraA02g09880R		BraA01g22580R		BraA03g36770R
										BraA09g56580R		BraA03g33720R		BraA03g04180R		BraA01g22330R		BraA04g04510R		BraA01g24710R		BraA04g14360R		BraA01g30140R		BraA01g11690R		BraA01g25660R		BraA02g10170R		BraA01g22810R		BraA03g37240R
										BraA09g57280R		BraA03g34840R		BraA03g04830R		BraA01g22690R		BraA04g04520R		BraA01g24830R		BraA04g14640R		BraA01g30300R		BraA01g11760R		BraA01g25800R		BraA02g10310R		BraA01g23020R		BraA03g37420R
										BraA09g60780R		BraA03g34850R		BraA03g05050R		BraA01g22930R		BraA04g04660R		BraA01g25350R		BraA04g16030R		BraA01g31110R		BraA01g11780R		BraA01g25830R		BraA02g10550R		BraA01g23140R		BraA03g37940R
										BraAxxg06060R		BraA03g37630R		BraA03g05660R		BraA01g23320R		BraA04g06320R		BraA01g25630R		BraA04g16240R		BraA01g31140R		BraA01g11970R		BraA01g26000R		BraA02g10600R		BraA01g23510R		BraA03g38030R
										BraAxxg08990R		BraA03g37940R		BraA03g05760R		BraA01g23770R		BraA04g06810R		BraA01g25740R		BraA04g18370R		BraA01g31240R		BraA01g12000R		BraA01g26010R		BraA02g10620R		BraA01g23620R		BraA03g38340R
										BraAxxg10750R		BraA03g38110R		BraA03g05860R		BraA01g23910R		BraA04g08210R		BraA01g26260R		BraA04g19550R		BraA01g31320R		BraA01g12380R		BraA01g26060R		BraA02g10710R		BraA01g23640R		BraA03g39700R
										BraAxxg10890R		BraA03g38260R		BraA03g06270R		BraA01g24070R		BraA04g09780R		BraA01g26280R		BraA04g19560R		BraA01g32090R		BraA01g12410R		BraA01g26210R		BraA02g11630R		BraA01g23920R		BraA03g39740R
										BraAxxg12960R		BraA03g39300R		BraA03g06500R		BraA01g24270R		BraA04g11470R		BraA01g26540R		BraA04g19860R		BraA01g32220R		BraA01g12420R		BraA01g26280R		BraA02g11810R		BraA01g24130R		BraA03g40350R
										BraAxxg19030R		BraA03g39420R		BraA03g06590R		BraA01g24400R		BraA04g14490R		BraA01g27050R		BraA04g20290R		BraA01g32390R		BraA01g12550R		BraA01g26350R		BraA02g12290R		BraA01g24160R		BraA03g40710R
										BraAxxg19130R		BraA03g39540R		BraA03g07670R		BraA01g24460R		BraA04g15180R		BraA01g27430R		BraA04g21190R		BraA01g32440R		BraA01g12690R		BraA01g26510R		BraA02g12900R		BraA01g24270R		BraA03g41410R
										BraAxxg20980R		BraA03g39740R		BraA03g07700R		BraA01g24560R		BraA04g16240R		BraA01g27710R		BraA04g22170R		BraA01g32900R		BraA01g13070R		BraA01g26520R		BraA02g13980R		BraA01g24310R		BraA03g41570R
										BraAxxg21310R		BraA03g39930R		BraA03g07780R		BraA01g24830R		BraA04g21860R		BraA01g28400R		BraA04g25660R		BraA01g32940R		BraA01g13120R		BraA01g26740R		BraA02g14650R		BraA01g24400R		BraA03g41600R
										BraAxxg25390R		BraA03g40660R		BraA03g07990R		BraA01g24840R		BraA04g22140R		BraA01g28780R		BraA04g26350R		BraA01g32970R		BraA01g13170R		BraA01g26750R		BraA02g14660R		BraA01g24480R		BraA03g41760R
										BraAxxg28540R		BraA03g41090R		BraA03g08100R		BraA01g25120R		BraA04g22280R		BraA01g28840R		BraA04g29360R		BraA01g33050R		BraA01g13180R		BraA01g26840R		BraA02g14680R		BraA01g24560R		BraA03g42000R
										BraAxxg29420R		BraA03g41560R		BraA03g08440R		BraA01g25180R		BraA04g22440R		BraA01g28990R		BraA05g01130R		BraA01g36350R		BraA01g13230R		BraA01g26920R		BraA02g14790R		BraA01g24670R		BraA03g42070R
										BraAxxg29630R		BraA03g42410R		BraA03g08450R		BraA01g25740R		BraA04g26090R		BraA01g29420R		BraA05g02070R		BraA02g01090R		BraA01g13460R		BraA01g27070R		BraA02g14840R		BraA01g24830R		BraA03g42580R
										Bo1g016400		BraA03g42790R		BraA03g08960R		BraA01g25780R		BraA04g26160R		BraA01g29760R		BraA05g05220R		BraA02g01120R		BraA01g13590R		BraA01g27220R		BraA02g14920R		BraA01g25180R		BraA03g42760R
										Bo1g019590		BraA03g44010R		BraA03g09420R		BraA01g25830R		BraA04g26790R		BraA01g29790R		BraA05g06940R		BraA02g01160R		BraA01g13650R		BraA01g27310R		BraA02g15100R		BraA01g25210R		BraA03g42850R
										Bo1g025580		BraA03g44030R		BraA03g11650R		BraA01g26150R		BraA04g27410R		BraA01g29900R		BraA05g07340R		BraA02g01490R		BraA01g13810R		BraA01g27560R		BraA02g15200R		BraA01g25310R		BraA03g43690R
										Bo1g039460		BraA03g45180R		BraA03g11990R		BraA01g26230R		BraA04g28330R		BraA01g29920R		BraA05g12790R		BraA02g01500R		BraA01g13840R		BraA01g27570R		BraA02g15530R		BraA01g25320R		BraA03g44030R
										Bo1g039540		BraA03g45600R		BraA03g12080R		BraA01g26420R		BraA04g30460R		BraA01g29940R		BraA05g12810R		BraA02g01610R		BraA01g13850R		BraA01g27710R		BraA02g15960R		BraA01g25390R		BraA03g45640R
										Bo1g046450		BraA03g47290R		BraA03g12560R		BraA01g26510R		BraA04g31280R		BraA01g29970R		BraA05g15050R		BraA02g01900R		BraA01g13880R		BraA01g27840R		BraA02g17210R		BraA01g25590R		BraA03g46000R
										Bo1g047840		BraA03g48290R		BraA03g13140R		BraA01g26540R		BraA04g31340R		BraA01g30380R		BraA05g15150R		BraA02g01910R		BraA01g13910R		BraA01g27900R		BraA02g17510R		BraA01g25760R		BraA03g46690R
										Bo1g056730		BraA03g49990R		BraA03g14360R		BraA01g26750R		BraA04g31660R		BraA01g30550R		BraA05g15440R		BraA02g02100R		BraA01g13930R		BraA01g28400R		BraA02g17680R		BraA01g25930R		BraA03g51770R
										Bo1g059000		BraA03g50760R		BraA03g14390R		BraA01g26850R		BraA05g01310R		BraA01g31110R		BraA05g16400R		BraA02g03180R		BraA01g14010R		BraA01g28410R		BraA02g17730R		BraA01g26150R		BraA03g51780R
										Bo1g078560		BraA03g51780R		BraA03g14690R		BraA01g27200R		BraA05g01960R		BraA01g31210R		BraA05g16850R		BraA02g03210R		BraA01g14120R		BraA01g28920R		BraA02g18170R		BraA01g26170R		BraA03g52700R
										Bo1g079000		BraA03g52100R		BraA03g14950R		BraA01g27250R		BraA05g02080R		BraA01g31320R		BraA05g22020R		BraA02g03630R		BraA01g14250R		BraA01g28990R		BraA02g18400R		BraA01g26280R		BraA03g52710R
										Bo1g093150		BraA03g52250R		BraA03g14980R		BraA01g27280R		BraA05g02490R		BraA01g31560R		BraA05g22670R		BraA02g03670R		BraA01g14270R		BraA01g29150R		BraA02g18710R		BraA01g26450R		BraA03g53270R
										Bo1g101610		BraA03g52400R		BraA03g16050R		BraA01g27570R		BraA05g02970R		BraA01g31580R		BraA05g22720R		BraA02g03780R		BraA01g14280R		BraA01g29180R		BraA02g18730R		BraA01g26540R		BraA03g53550R
										Bo1g103560		BraA03g52490R		BraA03g16560R		BraA01g27710R		BraA05g04600R		BraA01g31740R		BraA05g22890R		BraA02g04150R		BraA01g14400R		BraA01g29970R		BraA02g19180R		BraA01g26580R		BraA03g53670R
										Bo1g117420		BraA03g52790R		BraA03g16700R		BraA01g28100R		BraA05g06070R		BraA01g31830R		BraA05g25100R		BraA02g04330R		BraA01g14430R		BraA01g30030R		BraA02g19430R		BraA01g26640R		BraA03g55960R
										Bo1g118930		BraA03g53950R		BraA03g17020R		BraA01g28360R		BraA05g06950R		BraA01g32070R		BraA05g25920R		BraA02g04540R		BraA01g14450R		BraA01g30150R		BraA02g19800R		BraA01g26950R		BraA03g56810R
										Bo1g128470		BraA03g54230R		BraA03g17450R		BraA01g28390R		BraA05g07660R		BraA01g32210R		BraA05g26190R		BraA02g04650R		BraA01g14470R		BraA01g30470R		BraA02g20550R		BraA01g27070R		BraA03g59620R
										Bo1g138570		BraA03g55290R		BraA03g17760R		BraA01g28400R		BraA05g08900R		BraA01g32330R		BraA05g26460R		BraA02g04720R		BraA01g14480R		BraA01g30890R		BraA02g20860R		BraA01g27090R		BraA03g59630R
										Bo1g138580		BraA03g55720R		BraA03g17770R		BraA01g28640R		BraA05g09140R		BraA01g32390R		BraA05g26850R		BraA02g04840R		BraA01g14680R		BraA01g31140R		BraA02g21090R		BraA01g27190R		BraA04g01070R
										Bo1g139710		BraA03g56300R		BraA03g17960R		BraA01g28780R		BraA05g15110R		BraA01g32400R		BraA05g26920R		BraA02g05090R		BraA01g14840R		BraA01g31320R		BraA02g21210R		BraA01g27200R		BraA04g01350R
										Bo1g144330		BraA03g57500R		BraA03g18280R		BraA01g28840R		BraA05g15340R		BraA01g32530R		BraA05g27720R		BraA02g05180R		BraA01g14850R		BraA01g31620R		BraA02g21550R		BraA01g27220R		BraA04g05040R
										Bo1g153330		BraA03g57630R		BraA03g19980R		BraA01g28890R		BraA05g18130R		BraA01g32620R		BraA05g28350R		BraA02g05200R		BraA01g14860R		BraA01g31640R		BraA02g21750R		BraA01g27250R		BraA04g07600R
										Bo2g013860		BraA03g57830R		BraA03g20430R		BraA01g28990R		BraA05g21120R		BraA01g32670R		BraA05g30150R		BraA02g05530R		BraA01g15020R		BraA01g31690R		BraA02g22080R		BraA01g27360R		BraA04g08360R
										Bo2g015370		BraA03g58980R		BraA03g20740R		BraA01g29030R		BraA05g22670R		BraA01g32750R		BraA05g32900R		BraA02g05910R		BraA01g15170R		BraA01g32220R		BraA02g22140R		BraA01g27430R		BraA04g10020R
										Bo2g037650		BraA03g60270R		BraA03g21070R		BraA01g29280R		BraA05g23250R		BraA01g32920R		BraA05g33430R		BraA02g05940R		BraA01g15200R		BraA01g32540R		BraA02g22190R		BraA01g27570R		BraA04g12160R
										Bo2g041200		BraA04g01740R		BraA03g21430R		BraA01g29660R		BraA05g23690R		BraA01g33130R		BraA05g33630R		BraA02g06070R		BraA01g15280R		BraA01g32620R		BraA02g22410R		BraA01g27680R		BraA04g13150R
										Bo2g043410		BraA04g03630R		BraA03g22050R		BraA01g29830R		BraA05g25920R		BraA01g33270R		BraA05g37300R		BraA02g06390R		BraA01g15540R		BraA01g32690R		BraA02g22460R		BraA01g28110R		BraA04g13690R
										Bo2g044600		BraA04g06810R		BraA03g22120R		BraA01g29840R		BraA05g26190R		BraA01g33400R		BraA05g39560R		BraA02g06620R		BraA01g15560R		BraA01g32820R		BraA02g22800R		BraA01g28270R		BraA04g14710R
										Bo2g062780		BraA04g07120R		BraA03g22280R		BraA01g29920R		BraA05g26710R		BraA01g34650R		BraA05g39640R		BraA02g07130R		BraA01g15760R		BraA01g32900R		BraA02g24040R		BraA01g28400R		BraA04g15110R
										Bo2g097500		BraA04g07420R		BraA03g22390R		BraA01g30030R		BraA05g32000R		BraA01g34680R		BraA06g01770R		BraA02g07180R		BraA01g15800R		BraA01g32940R		BraA02g24180R		BraA01g28890R		BraA04g15120R
										Bo2g134900		BraA04g08360R		BraA03g22940R		BraA01g30150R		BraA05g32640R		BraA01g34700R		BraA06g02820R		BraA02g07290R		BraA01g15980R		BraA01g32950R		BraA02g26260R		BraA01g29000R		BraA04g16240R
										Bo2g155400		BraA04g12160R		BraA03g23630R		BraA01g30290R		BraA05g33860R		BraA01g36220R		BraA06g02860R		BraA02g07390R		BraA01g16030R		BraA01g33070R		BraA02g27310R		BraA01g29030R		BraA04g16520R
										Bo2g159200		BraA04g12920R		BraA03g24510R		BraA01g30430R		BraA05g34770R		BraA02g01300R		BraA06g03310R		BraA02g07430R		BraA01g16070R		BraA01g33110R		BraA02g27320R		BraA01g29110R		BraA04g17320R
										Bo3g001710		BraA04g14570R		BraA03g24760R		BraA01g30450R		BraA05g35290R		BraA02g01480R		BraA06g05250R		BraA02g07530R		BraA01g16100R		BraA01g33460R		BraA02g27370R		BraA01g29820R		BraA04g17540R
										Bo3g002130		BraA04g15710R		BraA03g25260R		BraA01g30550R		BraA05g36010R		BraA02g01490R		BraA06g06190R		BraA02g07600R		BraA01g16150R		BraA01g33580R		BraA02g28180R		BraA01g29830R		BraA04g18720R
										Bo3g007360		BraA04g16050R		BraA03g25510R		BraA01g30710R		BraA05g36210R		BraA02g01810R		BraA06g06270R		BraA02g07640R		BraA01g16190R		BraA01g34120R		BraA02g28330R		BraA01g30140R		BraA04g19410R
										Bo3g007590		BraA04g16240R		BraA03g27140R		BraA01g30910R		BraA05g38460R		BraA02g01870R		BraA06g06290R		BraA02g07880R		BraA01g16230R		BraA01g34310R		BraA02g28460R		BraA01g30240R		BraA04g20710R
										Bo3g010340		BraA04g17120R		BraA03g28570R		BraA01g31140R		BraA05g38690R		BraA02g01900R		BraA06g07040R		BraA02g08040R		BraA01g16280R		BraA01g34480R		BraA02g28890R		BraA01g30420R		BraA04g21180R
										Bo3g016960		BraA04g17370R		BraA03g29320R		BraA01g31210R		BraA05g40480R		BraA02g02150R		BraA06g07540R		BraA02g08220R		BraA01g16300R		BraA01g34650R		BraA02g29240R		BraA01g30690R		BraA04g22200R
										Bo3g020870		BraA04g18810R		BraA03g29380R		BraA01g31310R		BraA05g40650R		BraA02g02250R		BraA06g08140R		BraA02g08530R		BraA01g16330R		BraA01g34680R		BraA02g29700R		BraA01g31000R		BraA04g22290R
										Bo3g021100		BraA04g19620R		BraA03g30140R		BraA01g31320R		BraA06g03000R		BraA02g02900R		BraA06g08210R		BraA02g08540R		BraA01g16410R		BraA01g36220R		BraA02g30450R		BraA01g31020R		BraA04g22840R
										Bo3g021280		BraA04g20180R		BraA03g30420R		BraA01g31520R		BraA06g04450R		BraA02g03210R		BraA06g08600R		BraA02g08810R		BraA01g16490R		BraA02g01130R		BraA02g31230R		BraA01g31130R		BraA04g23280R
										Bo3g021580		BraA04g20340R		BraA03g30570R		BraA01g31630R		BraA06g05470R		BraA02g03800R		BraA06g08700R		BraA02g09020R		BraA01g16640R		BraA02g01160R		BraA02g31760R		BraA01g31200R		BraA04g23820R
										Bo3g029780		BraA04g20470R		BraA03g33190R		BraA01g31740R		BraA06g07560R		BraA02g03820R		BraA06g10230R		BraA02g09340R		BraA01g16710R		BraA02g01180R		BraA02g33060R		BraA01g31270R		BraA04g24280R
										Bo3g037050		BraA04g20490R		BraA03g33240R		BraA01g31930R		BraA06g08700R		BraA02g04330R		BraA06g10340R		BraA02g09430R		BraA01g16790R		BraA02g01490R		BraA02g33670R		BraA01g31330R		BraA04g25310R
										Bo3g037550		BraA04g20940R		BraA03g34230R		BraA01g32070R		BraA06g09900R		BraA02g04450R		BraA06g10430R		BraA02g09750R		BraA01g16810R		BraA02g01600R		BraA02g34390R		BraA01g31460R		BraA04g25660R
										Bo3g040390		BraA04g21240R		BraA03g34510R		BraA01g32080R		BraA06g10090R		BraA02g04610R		BraA06g12150R		BraA02g09760R		BraA01g16890R		BraA02g01610R		BraA02g34430R		BraA01g31570R		BraA04g26040R
										Bo3g045740		BraA04g22290R		BraA03g35920R		BraA01g32330R		BraA06g10810R		BraA02g04700R		BraA06g12770R		BraA02g09770R		BraA01g17160R		BraA02g01810R		BraA02g35110R		BraA01g31880R		BraA04g26980R
										Bo3g052460		BraA04g23820R		BraA03g36190R		BraA01g32620R		BraA06g13650R		BraA02g04740R		BraA06g13430R		BraA02g09930R		BraA01g17260R		BraA02g01870R		BraA02g35140R		BraA01g32080R		BraA04g28460R
										Bo3g057350		BraA04g24850R		BraA03g36280R		BraA01g32900R		BraA06g14540R		BraA02g04820R		BraA06g15990R		BraA02g09950R		BraA01g17350R		BraA02g02610R		BraA02g35150R		BraA01g32160R		BraA04g29160R
										Bo3g058640		BraA04g25870R		BraA03g37160R		BraA01g32970R		BraA06g16140R		BraA02g04840R		BraA06g18280R		BraA02g10020R		BraA01g17440R		BraA02g02710R		BraA02g35230R		BraA01g32290R		BraA04g29180R
										Bo3g060230		BraA04g27980R		BraA03g37240R		BraA01g33050R		BraA06g16150R		BraA02g05110R		BraA06g18810R		BraA02g10120R		BraA01g17630R		BraA02g02740R		BraA02g35260R		BraA01g32550R		BraA04g30870R
										Bo3g060290		BraA04g28320R		BraA03g37410R		BraA01g33070R		BraA06g18150R		BraA02g05150R		BraA06g18820R		BraA02g10350R		BraA01g17740R		BraA02g02930R		BraA02g35350R		BraA01g32750R		BraA05g01750R
										Bo3g060410		BraA04g29240R		BraA03g37510R		BraA01g33240R		BraA06g18330R		BraA02g05240R		BraA06g19170R		BraA02g10360R		BraA01g17750R		BraA02g03210R		BraA02g35490R		BraA01g32900R		BraA05g02060R
										Bo3g060570		BraA04g30010R		BraA03g37780R		BraA01g33260R		BraA06g18860R		BraA02g05360R		BraA06g19840R		BraA02g10450R		BraA01g17880R		BraA02g03270R		BraA02g35560R		BraA01g32970R		BraA05g02280R
										Bo3g060770		BraA04g31240R		BraA03g37840R		BraA01g33270R		BraA06g18880R		BraA02g05650R		BraA06g20740R		BraA02g10930R		BraA01g17950R		BraA02g03280R		BraA02g36740R		BraA01g33130R		BraA05g02760R
										Bo3g062810		BraA04g31620R		BraA03g38030R		BraA01g33640R		BraA06g23060R		BraA02g05900R		BraA06g25830R		BraA02g11060R		BraA01g17960R		BraA02g03510R		BraA02g36940R		BraA01g33230R		BraA05g02970R
										Bo3g065370		BraA04g31940R		BraA03g38840R		BraA01g33850R		BraA06g23130R		BraA02g06030R		BraA06g28420R		BraA02g11150R		BraA01g17970R		BraA02g03560R		BraA02g37080R		BraA01g33260R		BraA05g04040R
										Bo3g066530		BraA05g01410R		BraA03g39490R		BraA01g34480R		BraA06g23920R		BraA02g06100R		BraA06g28440R		BraA02g11370R		BraA01g18040R		BraA02g03680R		BraA02g37120R		BraA01g33740R		BraA05g05070R
										Bo3g066840		BraA05g02210R		BraA03g39820R		BraA01g34650R		BraA06g25190R		BraA02g06170R		BraA06g31480R		BraA02g11560R		BraA01g18050R		BraA02g03710R		BraA02g37420R		BraA01g34060R		BraA05g05190R
										Bo3g068530		BraA05g02960R		BraA03g40200R		BraA01g34700R		BraA06g25460R		BraA02g06190R		BraA06g31600R		BraA02g11590R		BraA01g18330R		BraA02g03830R		BraA02g37690R		BraA01g34460R		BraA05g05400R
										Bo3g071660		BraA05g03120R		BraA03g41110R		BraA01g34800R		BraA06g26050R		BraA02g06810R		BraA06g31990R		BraA02g11610R		BraA01g18340R		BraA02g04090R		BraA02g38060R		BraA01g34540R		BraA05g05640R
										Bo3g073180		BraA05g03190R		BraA03g41120R		BraA01g35090R		BraA06g26240R		BraA02g07130R		BraA06g32180R		BraA02g11910R		BraA01g18350R		BraA02g04490R		BraA02g38600R		BraA01g34590R		BraA05g05970R
										Bo3g081340		BraA05g04610R		BraA03g42000R		BraA01g36220R		BraA06g26550R		BraA02g07160R		BraA06g32710R		BraA02g12030R		BraA01g18520R		BraA02g04540R		BraA02g38700R		BraA01g34620R		BraA05g06390R
										Bo3g081540		BraA05g04760R		BraA03g42870R		BraA02g01160R		BraA06g28420R		BraA02g07300R		BraA06g33480R		BraA02g12070R		BraA01g18530R		BraA02g04720R		BraA02g39140R		BraA01g34630R		BraA05g06490R
										Bo3g082070		BraA05g05040R		BraA03g43250R		BraA02g01480R		BraA06g29040R		BraA02g07450R		BraA06g35010R		BraA02g12760R		BraA01g18570R		BraA02g05090R		BraA02g39440R		BraA01g34650R		BraA05g06640R
										Bo3g092280		BraA05g05830R		BraA03g43400R		BraA02g01490R		BraA06g29700R		BraA02g07600R		BraA06g35550R		BraA02g12780R		BraA01g18610R		BraA02g05360R		BraA02g39580R		BraA01g34690R		BraA05g06730R
										Bo3g095310		BraA05g05880R		BraA03g43410R		BraA02g01600R		BraA06g30510R		BraA02g07760R		BraA06g35870R		BraA02g13000R		BraA01g18850R		BraA02g05480R		BraA02g39620R		BraA01g34800R		BraA05g09180R
										Bo3g097570		BraA05g05970R		BraA03g44260R		BraA02g01720R		BraA06g30550R		BraA02g07880R		BraA06g35960R		BraA02g13080R		BraA01g18900R		BraA02g05530R		BraA02g39650R		BraA01g34940R		BraA05g10280R
										Bo3g107630		BraA05g06010R		BraA03g44380R		BraA02g01810R		BraA06g31210R		BraA02g07900R		BraA06g36780R		BraA02g13340R		BraA01g19510R		BraA02g05620R		BraA02g40620R		BraA01g34950R		BraA05g10990R
										Bo3g109380		BraA05g08230R		BraA03g44950R		BraA02g01850R		BraA06g31260R		BraA02g08120R		BraA06g38100R		BraA02g13450R		BraA01g20150R		BraA02g05730R		BraA02g40740R		BraA01g35080R		BraA05g12570R
										Bo3g141630		BraA05g08690R		BraA03g45440R		BraA02g01870R		BraA06g31380R		BraA02g08200R		BraA06g40400R		BraA02g13760R		BraA01g20160R		BraA02g05880R		BraA02g40970R		BraA01g35090R		BraA05g13710R
										Bo3g149410		BraA05g09070R		BraA03g45580R		BraA02g01880R		BraA06g32480R		BraA02g08220R		BraA06g40520R		BraA02g13770R		BraA01g20170R		BraA02g06140R		BraA02g41490R		BraA01g35180R		BraA05g14000R
										Bo3g154050		BraA05g09380R		BraA03g45610R		BraA02g02100R		BraA06g33460R		BraA02g08540R		BraA06g41520R		BraA02g13780R		BraA01g20380R		BraA02g06810R		BraA02g41540R		BraA01g35200R		BraA05g14290R
										Bo3g157010		BraA05g10460R		BraA03g45760R		BraA02g02150R		BraA06g33520R		BraA02g08570R		BraA06g41760R		BraA02g13830R		BraA01g20430R		BraA02g06940R		BraA02g42030R		BraA01g35330R		BraA05g15440R
										Bo3g162610		BraA05g10600R		BraA03g47110R		BraA02g02490R		BraA06g33830R		BraA02g08640R		BraA06g42540R		BraA02g14030R		BraA01g20510R		BraA02g07180R		BraA02g42040R		BraA01g35380R		BraA05g17180R
										Bo3g173790		BraA05g10970R		BraA03g47350R		BraA02g02710R		BraA06g34210R		BraA02g08670R		BraA06g42630R		BraA02g14450R		BraA01g20620R		BraA02g07450R		BraA02g42200R		BraA01g35530R		BraA05g17610R
										Bo3g185680		BraA05g13130R		BraA03g47920R		BraA02g03270R		BraA06g35870R		BraA02g08730R		BraA07g02730R		BraA02g14480R		BraA01g20710R		BraA02g07540R		BraA02g42710R		BraA01g35740R		BraA05g17710R
										Bo4g012740		BraA05g13280R		BraA03g48620R		BraA02g03280R		BraA06g36180R		BraA02g09060R		BraA07g02810R		BraA02g14780R		BraA01g20760R		BraA02g07600R		BraA02g44320R		BraA01g36030R		BraA05g20980R
										Bo4g025960		BraA05g13520R		BraA03g49230R		BraA02g03640R		BraA06g40360R		BraA02g09080R		BraA07g03990R		BraA02g14790R		BraA01g20780R		BraA02g08120R		BraA02g44340R		BraA01g36400R		BraA05g22670R
										Bo4g038650		BraA05g14270R		BraA03g49710R		BraA02g03670R		BraA06g40520R		BraA02g09340R		BraA07g04500R		BraA02g14840R		BraA01g20880R		BraA02g08170R		BraA02g44350R		BraA01g36460R		BraA05g23180R
										Bo4g039060		BraA05g15280R		BraA03g50230R		BraA02g03680R		BraA06g40530R		BraA02g09360R		BraA07g04720R		BraA02g14930R		BraA01g20910R		BraA02g08540R		BraA02g44360R		BraA02g01210R		BraA05g24730R
										Bo4g046140		BraA05g16210R		BraA03g50280R		BraA02g03720R		BraA07g01860R		BraA02g09490R		BraA07g05650R		BraA02g15070R		BraA01g20930R		BraA02g08780R		BraA03g01220R		BraA02g01370R		BraA05g24740R
										Bo4g050950		BraA05g16310R		BraA03g50660R		BraA02g03780R		BraA07g02730R		BraA02g09900R		BraA07g08640R		BraA02g15110R		BraA01g20940R		BraA02g08810R		BraA03g01350R		BraA02g01480R		BraA05g25810R
										Bo4g061420		BraA05g17610R		BraA03g52560R		BraA02g03810R		BraA07g02870R		BraA02g09930R		BraA07g09290R		BraA02g15260R		BraA01g20950R		BraA02g08840R		BraA03g01430R		BraA02g01570R		BraA05g26850R
										Bo4g104810		BraA05g17710R		BraA03g52880R		BraA02g03900R		BraA07g03730R		BraA02g09950R		BraA07g13320R		BraA02g15440R		BraA01g21190R		BraA02g09050R		BraA03g01510R		BraA02g01610R		BraA05g26870R
										Bo4g121690		BraA05g18510R		BraA03g53550R		BraA02g04040R		BraA07g05240R		BraA02g10220R		BraA07g13620R		BraA02g15530R		BraA01g21430R		BraA02g09070R		BraA03g01540R		BraA02g01680R		BraA05g28140R
										Bo4g133400		BraA05g21560R		BraA03g53620R		BraA02g04250R		BraA07g06190R		BraA02g10430R		BraA07g15140R		BraA02g15540R		BraA01g21630R		BraA02g09160R		BraA03g01590R		BraA02g01720R		BraA05g28220R
										Bo4g137450		BraA05g22200R		BraA03g54100R		BraA02g04440R		BraA07g07170R		BraA02g10600R		BraA07g15430R		BraA02g15580R		BraA01g21720R		BraA02g09550R		BraA03g01670R		BraA02g01870R		BraA05g28240R
										Bo4g154510		BraA05g24300R		BraA03g55120R		BraA02g04450R		BraA07g07670R		BraA02g10630R		BraA07g16450R		BraA02g15980R		BraA01g21940R		BraA02g09570R		BraA03g01720R		BraA02g01880R		BraA05g28270R
										Bo4g186900		BraA05g24330R		BraA03g56560R		BraA02g04470R		BraA07g08220R		BraA02g10860R		BraA07g17030R		BraA02g15990R		BraA01g21980R		BraA02g09760R		BraA03g01790R		BraA02g01900R		BraA05g28370R
										Bo4g194770		BraA05g25260R		BraA03g56820R		BraA02g04490R		BraA07g09350R		BraA02g10900R		BraA07g17300R		BraA02g16070R		BraA01g22090R		BraA02g09950R		BraA03g02260R		BraA02g01920R		BraA05g28810R
										Bo5g003790		BraA05g27010R		BraA03g57830R		BraA02g04700R		BraA07g09760R		BraA02g10950R		BraA07g17910R		BraA02g16120R		BraA01g22130R		BraA02g09960R		BraA03g02430R		BraA02g01990R		BraA05g29930R
										Bo5g005290		BraA05g27610R		BraA03g58040R		BraA02g04840R		BraA07g10070R		BraA02g11060R		BraA07g18010R		BraA02g16160R		BraA01g22170R		BraA02g10090R		BraA03g02790R		BraA02g02440R		BraA05g31050R
										Bo5g008560		BraA05g28260R		BraA03g58100R		BraA02g05090R		BraA07g11600R		BraA02g11110R		BraA07g19270R		BraA02g16180R		BraA01g22330R		BraA02g10120R		BraA03g02980R		BraA02g02860R		BraA05g31390R
										Bo5g009100		BraA05g28290R		BraA03g58410R		BraA02g05140R		BraA07g13420R		BraA02g11150R		BraA07g19440R		BraA02g16950R		BraA01g22400R		BraA02g10220R		BraA03g03070R		BraA02g02990R		BraA05g31570R
										Bo5g009710		BraA05g30480R		BraA03g58970R		BraA02g05190R		BraA07g13750R		BraA02g11370R		BraA07g21290R		BraA02g16990R		BraA01g22570R		BraA02g10360R		BraA03g03190R		BraA02g03070R		BraA05g31670R
										Bo5g019630		BraA05g30540R		BraA03g59450R		BraA02g05280R		BraA07g15130R		BraA02g11590R		BraA07g23280R		BraA02g17130R		BraA01g22580R		BraA02g10450R		BraA03g03200R		BraA02g03180R		BraA05g32940R
										Bo5g020390		BraA05g30640R		BraA03g59740R		BraA02g05530R		BraA07g15460R		BraA02g11660R		BraA07g23430R		BraA02g17150R		BraA01g22590R		BraA02g10620R		BraA03g03230R		BraA02g03270R		BraA05g33400R
										Bo5g020890		BraA05g30850R		BraA03g60510R		BraA02g05880R		BraA07g16150R		BraA02g12030R		BraA07g23820R		BraA02g17510R		BraA01g22670R		BraA02g10630R		BraA03g03390R		BraA02g03630R		BraA05g33430R
										Bo5g023710		BraA05g30860R		BraA04g01080R		BraA02g05910R		BraA07g16210R		BraA02g12050R		BraA07g25990R		BraA02g17840R		BraA01g22690R		BraA02g11150R		BraA03g04200R		BraA02g03680R		BraA05g33540R
										Bo5g025550		BraA05g31450R		BraA04g03320R		BraA02g06170R		BraA07g17000R		BraA02g12120R		BraA07g26470R		BraA02g18270R		BraA01g22850R		BraA02g11320R		BraA03g04850R		BraA02g03720R		BraA05g33760R
										Bo5g026980		BraA05g33120R		BraA04g03700R		BraA02g06190R		BraA07g17070R		BraA02g12650R		BraA07g26700R		BraA02g18520R		BraA01g22930R		BraA02g11610R		BraA03g05050R		BraA02g03800R		BraA05g33830R
										Bo5g051790		BraA05g33830R		BraA04g04460R		BraA02g06240R		BraA07g17240R		BraA02g12660R		BraA07g26810R		BraA02g18530R		BraA01g22950R		BraA02g11660R		BraA03g05260R		BraA02g04040R		BraA05g34750R
										Bo5g062620		BraA05g34730R		BraA04g04700R		BraA02g06390R		BraA07g18080R		BraA02g12910R		BraA07g27110R		BraA02g18670R		BraA01g23020R		BraA02g11810R		BraA03g05390R		BraA02g04090R		BraA05g35850R
										Bo5g101050		BraA05g35090R		BraA04g05370R		BraA02g06420R		BraA07g18240R		BraA02g14000R		BraA07g27670R		BraA02g18690R		BraA01g23050R		BraA02g11870R		BraA03g05610R		BraA02g04450R		BraA05g35950R
										Bo5g127620		BraA05g35710R		BraA04g06070R		BraA02g06480R		BraA07g18260R		BraA02g14030R		BraA07g29860R		BraA02g18960R		BraA01g23140R		BraA02g12030R		BraA03g05760R		BraA02g04700R		BraA05g36220R
										Bo5g132770		BraA05g35850R		BraA04g07120R		BraA02g06940R		BraA07g21100R		BraA02g14110R		BraA07g30440R		BraA02g19200R		BraA01g23320R		BraA02g12120R		BraA03g05880R		BraA02g04740R		BraA05g36530R
										Bo5g136440		BraA05g38000R		BraA04g07650R		BraA02g06970R		BraA07g23640R		BraA02g14140R		BraA07g31490R		BraA02g19760R		BraA01g23460R		BraA02g12260R		BraA03g05900R		BraA02g04760R		BraA05g36880R
										Bo5g137660		BraA05g38090R		BraA04g07910R		BraA02g07180R		BraA07g23820R		BraA02g14200R		BraA07g31550R		BraA02g19850R		BraA01g23600R		BraA02g12380R		BraA03g05910R		BraA02g05020R		BraA05g37300R
										Bo5g145300		BraA05g39210R		BraA04g08360R		BraA02g07200R		BraA07g25820R		BraA02g14250R		BraA07g34890R		BraA02g19890R		BraA01g23910R		BraA02g12760R		BraA03g06270R		BraA02g05430R		BraA05g39370R
										Bo5g146950		BraA05g40560R		BraA04g08630R		BraA02g07450R		BraA07g28010R		BraA02g14450R		BraA07g35900R		BraA02g20100R		BraA01g23990R		BraA02g12850R		BraA03g06380R		BraA02g05570R		BraA05g40450R
										Bo5g148500		BraA06g01750R		BraA04g08810R		BraA02g07890R		BraA07g28850R		BraA02g14560R		BraA07g37770R		BraA02g20400R		BraA01g24160R		BraA02g12900R		BraA03g06440R		BraA02g05770R		BraA06g01640R
										Bo6g033300		BraA06g01760R		BraA04g09380R		BraA02g07930R		BraA07g31410R		BraA02g14790R		BraA07g38570R		BraA02g20550R		BraA01g24170R		BraA02g13170R		BraA03g06500R		BraA02g06310R		BraA06g01690R
										Bo6g039390		BraA06g03100R		BraA04g09490R		BraA02g08120R		BraA07g31900R		BraA02g14840R		BraA07g39700R		BraA02g20900R		BraA01g24200R		BraA02g13340R		BraA03g06680R		BraA02g06390R		BraA06g02770R
										Bo6g039770		BraA06g03430R		BraA04g10370R		BraA02g08810R		BraA07g31910R		BraA02g15070R		BraA07g40410R		BraA02g20910R		BraA01g24270R		BraA02g13350R		BraA03g06880R		BraA02g06550R		BraA06g02850R
										Bo6g067970		BraA06g04180R		BraA04g11800R		BraA02g09010R		BraA07g31940R		BraA02g15080R		BraA08g01150R		BraA02g21270R		BraA01g24390R		BraA02g13450R		BraA03g07030R		BraA02g06810R		BraA06g02860R
										Bo6g068490		BraA06g05030R		BraA04g12360R		BraA02g09020R		BraA07g32460R		BraA02g15260R		BraA08g01530R		BraA02g21280R		BraA01g24450R		BraA02g13610R		BraA03g07230R		BraA02g06980R		BraA06g03430R
										Bo6g075980		BraA06g06260R		BraA04g12840R		BraA02g09340R		BraA07g33810R		BraA02g15560R		BraA08g01570R		BraA02g21310R		BraA01g24460R		BraA02g13760R		BraA03g07260R		BraA02g07180R		BraA06g04180R
										Bo6g076710		BraA06g06280R		BraA04g14920R		BraA02g09590R		BraA07g34070R		BraA02g15730R		BraA08g01630R		BraA02g21730R		BraA01g24560R		BraA02g13780R		BraA03g07870R		BraA02g07440R		BraA06g05320R
										Bo6g087120		BraA06g07830R		BraA04g15180R		BraA02g09830R		BraA07g35830R		BraA02g15880R		BraA08g02590R		BraA02g21780R		BraA01g24580R		BraA02g13830R		BraA03g08030R		BraA02g07460R		BraA06g06060R
										Bo6g094360		BraA06g08700R		BraA04g15460R		BraA02g09880R		BraA07g36630R		BraA02g15890R		BraA08g03000R		BraA02g21860R		BraA01g24710R		BraA02g14030R		BraA03g08690R		BraA02g07600R		BraA06g07210R
										Bo6g106900		BraA06g08710R		BraA04g16970R		BraA02g09900R		BraA07g36840R		BraA02g15900R		BraA08g05100R		BraA02g22100R		BraA01g24820R		BraA02g14440R		BraA03g09210R		BraA02g07690R		BraA06g07260R
										Bo6g115910		BraA06g10030R		BraA04g18130R		BraA02g09930R		BraA07g37730R		BraA02g15960R		BraA08g09350R		BraA02g22250R		BraA01g24830R		BraA02g14480R		BraA03g09380R		BraA02g07920R		BraA06g08390R
										Bo7g006080		BraA06g10100R		BraA04g18520R		BraA02g09950R		BraA07g39120R		BraA02g15990R		BraA08g10060R		BraA02g22730R		BraA01g24840R		BraA02g14660R		BraA03g09420R		BraA02g08040R		BraA06g09350R
										Bo7g009680		BraA06g10300R		BraA04g18580R		BraA02g10190R		BraA07g39180R		BraA02g16160R		BraA08g13600R		BraA02g23450R		BraA01g24860R		BraA02g14780R		BraA03g09560R		BraA02g08200R		BraA06g10690R
										Bo7g011430		BraA06g11270R		BraA04g18590R		BraA02g10350R		BraA07g39740R		BraA02g16170R		BraA08g14870R		BraA02g23810R		BraA01g24880R		BraA02g14790R		BraA03g09670R		BraA02g08220R		BraA06g10810R
										Bo7g031650		BraA06g12760R		BraA04g18790R		BraA02g10430R		BraA07g40810R		BraA02g16990R		BraA08g17860R		BraA02g24030R		BraA01g24940R		BraA02g15260R		BraA03g09780R		BraA02g08230R		BraA06g11280R
										Bo7g040260		BraA06g14620R		BraA04g19040R		BraA02g10600R		BraA08g05200R		BraA02g17010R		BraA08g18850R		BraA02g24130R		BraA01g24950R		BraA02g15490R		BraA03g09980R		BraA02g08360R		BraA06g11300R
										Bo7g044890		BraA06g15250R		BraA04g19200R		BraA02g10620R		BraA08g07710R		BraA02g17020R		BraA08g19090R		BraA02g24170R		BraA01g25180R		BraA02g15560R		BraA03g10380R		BraA02g08540R		BraA06g11550R
										Bo7g056190		BraA06g16260R		BraA04g19440R		BraA02g10810R		BraA08g11330R		BraA02g17050R		BraA08g20480R		BraA02g24670R		BraA01g25380R		BraA02g15580R		BraA03g10480R		BraA02g08770R		BraA06g12360R
										Bo7g070050		BraA06g16680R		BraA04g19620R		BraA02g10860R		BraA08g15210R		BraA02g17100R		BraA08g23210R		BraA02g24740R		BraA01g25600R		BraA02g15620R		BraA03g10550R		BraA02g08810R		BraA06g12430R
										Bo7g077280		BraA06g16740R		BraA04g19950R		BraA02g10900R		BraA08g16150R		BraA02g17140R		BraA08g24030R		BraA02g25110R		BraA01g25650R		BraA02g15730R		BraA03g10570R		BraA02g08820R		BraA06g13430R
										Bo7g078140		BraA06g16970R		BraA04g22010R		BraA02g11060R		BraA08g18170R		BraA02g17290R		BraA08g24420R		BraA02g25210R		BraA01g25740R		BraA02g15850R		BraA03g10910R		BraA02g08960R		BraA06g14770R
										Bo7g084580		BraA06g17620R		BraA04g22200R		BraA02g11340R		BraA08g19090R		BraA02g17380R		BraA08g24820R		BraA02g25800R		BraA01g25750R		BraA02g15880R		BraA03g11170R		BraA02g09040R		BraA06g14980R
										Bo7g094800		BraA06g18670R		BraA04g23380R		BraA02g11360R		BraA08g19890R		BraA02g17510R		BraA08g25200R		BraA02g25910R		BraA01g25760R		BraA02g16040R		BraA03g11540R		BraA02g09150R		BraA06g15530R
										Bo7g095210		BraA06g18810R		BraA04g25470R		BraA02g11620R		BraA08g21900R		BraA02g17550R		BraA08g25700R		BraA02g25990R		BraA01g25780R		BraA02g16070R		BraA03g11750R		BraA02g09530R		BraA06g16260R
										Bo7g098360		BraA06g19630R		BraA04g26980R		BraA02g11630R		BraA08g22300R		BraA02g17730R		BraA08g27020R		BraA02g26310R		BraA01g25800R		BraA02g16170R		BraA03g12060R		BraA02g09670R		BraA06g16430R
										Bo7g098420		BraA06g20250R		BraA04g27590R		BraA02g11810R		BraA08g22310R		BraA02g18030R		BraA08g28840R		BraA02g26420R		BraA01g25830R		BraA02g16180R		BraA03g12200R		BraA02g10120R		BraA06g17770R
										Bo7g098850		BraA06g20410R		BraA04g28570R		BraA02g11890R		BraA08g23250R		BraA02g18040R		BraA08g28870R		BraA02g26500R		BraA01g25840R		BraA02g16360R		BraA03g12280R		BraA02g10250R		BraA06g19170R
										Bo7g099110		BraA06g23750R		BraA04g29010R		BraA02g12030R		BraA08g25010R		BraA02g18050R		BraA08g30570R		BraA02g26610R		BraA01g25850R		BraA02g16660R		BraA03g12470R		BraA02g10310R		BraA06g20810R
										Bo7g101430		BraA06g24020R		BraA04g30290R		BraA02g12340R		BraA08g26260R		BraA02g18060R		BraA08g30730R		BraA02g26690R		BraA01g25860R		BraA02g16790R		BraA03g12560R		BraA02g10350R		BraA06g21150R
										Bo7g105790		BraA06g24830R		BraA04g30310R		BraA02g12650R		BraA08g26350R		BraA02g18120R		BraA08g31210R		BraA02g27030R		BraA01g26010R		BraA02g17010R		BraA03g12820R		BraA02g10450R		BraA06g23360R
										Bo7g106000		BraA06g25890R		BraA04g30340R		BraA02g12780R		BraA08g26560R		BraA02g18170R		BraA08g31230R		BraA02g27080R		BraA01g26140R		BraA02g17100R		BraA03g13120R		BraA02g10630R		BraA06g23750R
										Bo7g108820		BraA06g26050R		BraA04g30690R		BraA02g12910R		BraA08g26780R		BraA02g18520R		BraA08g34410R		BraA02g27160R		BraA01g26230R		BraA02g17120R		BraA03g13300R		BraA02g10860R		BraA06g23780R
										Bo7g114890		BraA06g26200R		BraA04g30920R		BraA02g13350R		BraA08g27460R		BraA02g18530R		BraA09g02420R		BraA02g27320R		BraA01g26280R		BraA02g17330R		BraA03g13340R		BraA02g11150R		BraA06g25190R
										Bo7g115720		BraA06g26600R		BraA04g31140R		BraA02g13400R		BraA08g27550R		BraA02g18690R		BraA09g03790R		BraA02g27340R		BraA01g26420R		BraA02g17510R		BraA03g13510R		BraA02g11440R		BraA06g25690R
										Bo8g004660		BraA06g27430R		BraA04g31240R		BraA02g13450R		BraA08g27580R		BraA02g18750R		BraA09g06500R		BraA02g28100R		BraA01g26480R		BraA02g17540R		BraA03g13540R		BraA02g11510R		BraA06g26900R
										Bo8g019320		BraA06g27600R		BraA05g01150R		BraA02g13520R		BraA08g29830R		BraA02g18840R		BraA09g08370R		BraA02g28330R		BraA01g26510R		BraA02g17590R		BraA03g14360R		BraA02g11720R		BraA06g27530R
										Bo8g032310		BraA06g27750R		BraA05g01400R		BraA02g13770R		BraA08g30390R		BraA02g19200R		BraA09g09810R		BraA02g28460R		BraA01g26520R		BraA02g17650R		BraA03g14520R		BraA02g11760R		BraA06g27560R
										Bo8g058710		BraA06g28140R		BraA05g01450R		BraA02g13780R		BraA08g31760R		BraA02g19320R		BraA09g10410R		BraA02g28480R		BraA01g26530R		BraA02g17680R		BraA03g14620R		BraA02g11850R		BraA06g28020R
										Bo8g063730		BraA06g29100R		BraA05g01930R		BraA02g14000R		BraA08g31780R		BraA02g19790R		BraA09g10660R		BraA02g28720R		BraA01g26540R		BraA02g18120R		BraA03g14720R		BraA02g12070R		BraA06g28240R
										Bo8g066470		BraA06g29110R		BraA05g02040R		BraA02g14030R		BraA08g32600R		BraA02g19800R		BraA09g11020R		BraA02g28890R		BraA01g26740R		BraA02g18160R		BraA03g14755R		BraA02g12120R		BraA06g28440R
										Bo8g066600		BraA06g29180R		BraA05g02120R		BraA02g14140R		BraA08g34060R		BraA02g20230R		BraA09g12480R		BraA02g29040R		BraA01g26750R		BraA02g18170R		BraA03g14800R		BraA02g12470R		BraA06g29880R
										Bo8g068050		BraA06g29540R		BraA05g02970R		BraA02g14170R		BraA08g34710R		BraA02g20400R		BraA09g13460R		BraA02g29450R		BraA01g26850R		BraA02g18320R		BraA03g15010R		BraA02g12480R		BraA06g30700R
										Bo8g077530		BraA06g30170R		BraA05g03330R		BraA02g14440R		BraA09g04840R		BraA02g20550R		BraA09g14450R		BraA02g29690R		BraA01g26920R		BraA02g18430R		BraA03g15360R		BraA02g12550R		BraA06g31510R
										Bo8g080610		BraA06g30240R		BraA05g03460R		BraA02g14580R		BraA09g06140R		BraA02g20590R		BraA09g16080R		BraA02g30070R		BraA01g27050R		BraA02g18450R		BraA03g15550R		BraA02g12760R		BraA06g31780R
										Bo8g081020		BraA06g30430R		BraA05g03770R		BraA02g14780R		BraA09g07110R		BraA02g21310R		BraA09g16820R		BraA02g30450R		BraA01g27070R		BraA02g18560R		BraA03g15560R		BraA02g12810R		BraA06g31810R
										Bo8g081670		BraA06g30690R		BraA05g04830R		BraA02g14790R		BraA09g07200R		BraA02g21550R		BraA09g17090R		BraA02g30810R		BraA01g27090R		BraA02g18710R		BraA03g15670R		BraA02g12900R		BraA06g32950R
										Bo8g089610		BraA06g31820R		BraA05g05860R		BraA02g14840R		BraA09g07800R		BraA02g21800R		BraA09g17470R		BraA02g31320R		BraA01g27180R		BraA02g19060R		BraA03g15870R		BraA02g12920R		BraA06g34680R
										Bo8g089950		BraA06g33480R		BraA05g05970R		BraA02g14930R		BraA09g08090R		BraA02g21870R		BraA09g17690R		BraA02g31670R		BraA01g27200R		BraA02g19330R		BraA03g16490R		BraA02g13470R		BraA06g34690R
										Bo8g091000		BraA06g34050R		BraA05g06010R		BraA02g14960R		BraA09g08110R		BraA02g22100R		BraA09g18820R		BraA02g31690R		BraA01g27220R		BraA02g19430R		BraA03g16510R		BraA02g13680R		BraA06g35120R
										Bo8g092060		BraA06g34440R		BraA05g06040R		BraA02g15040R		BraA09g08400R		BraA02g22250R		BraA09g19550R		BraA02g31760R		BraA01g27250R		BraA02g20110R		BraA03g16730R		BraA02g13770R		BraA06g36090R
										Bo8g092730		BraA06g34690R		BraA05g06380R		BraA02g15080R		BraA09g08460R		BraA02g22350R		BraA09g25310R		BraA02g32410R		BraA01g27430R		BraA02g20270R		BraA03g16860R		BraA02g14110R		BraA06g36290R
										Bo8g095030		BraA06g35760R		BraA05g06880R		BraA02g15100R		BraA09g08590R		BraA02g22900R		BraA09g26570R		BraA02g33040R		BraA01g27470R		BraA02g20550R		BraA03g17340R		BraA02g14140R		BraA06g37370R
										Bo8g095490		BraA06g36780R		BraA05g07370R		BraA02g15110R		BraA09g10200R		BraA02g23450R		BraA09g26870R		BraA02g33610R		BraA01g27480R		BraA02g20910R		BraA03g17390R		BraA02g14200R		BraA06g38270R
										Bo8g100500		BraA06g38860R		BraA05g08420R		BraA02g15540R		BraA09g10290R		BraA02g23760R		BraA09g29380R		BraA02g33670R		BraA01g27540R		BraA02g20930R		BraA03g17550R		BraA02g14330R		BraA06g39800R
										Bo8g101130		BraA06g38920R		BraA05g08800R		BraA02g15720R		BraA09g10440R		BraA02g23780R		BraA09g30570R		BraA02g34360R		BraA01g27560R		BraA02g21210R		BraA03g17850R		BraA02g14440R		BraA06g40500R
										Bo8g101170		BraA06g39610R		BraA05g09050R		BraA02g15730R		BraA09g10510R		BraA02g24040R		BraA09g32250R		BraA02g34390R		BraA01g27670R		BraA02g21240R		BraA03g17900R		BraA02g14510R		BraA06g41740R
										Bo8g102660		BraA06g40130R		BraA05g09730R		BraA02g15960R		BraA09g11020R		BraA02g24330R		BraA09g32520R		BraA02g34430R		BraA01g27710R		BraA02g21350R		BraA03g18100R		BraA02g14680R		BraA06g42560R
										Bo8g117320		BraA06g40520R		BraA05g10520R		BraA02g15980R		BraA09g11120R		BraA02g24400R		BraA09g33670R		BraA02g34480R		BraA01g27900R		BraA02g21450R		BraA03g18200R		BraA02g14840R		BraA07g01500R
										Bo9g008210		BraA06g41260R		BraA05g10580R		BraA02g16340R		BraA09g11350R		BraA02g24550R		BraA09g35520R		BraA02g34490R		BraA01g28060R		BraA02g21650R		BraA03g18340R		BraA02g14890R		BraA07g01620R
										Bo9g008660		BraA07g03350R		BraA05g10610R		BraA02g16560R		BraA09g12490R		BraA02g24590R		BraA09g37330R		BraA02g35010R		BraA01g28210R		BraA02g21740R		BraA03g18610R		BraA02g15440R		BraA07g02370R
										Bo9g009210		BraA07g10490R		BraA05g11390R		BraA02g16640R		BraA09g12510R		BraA02g24760R		BraA09g37540R		BraA02g35150R		BraA01g28380R		BraA02g21750R		BraA03g18690R		BraA02g15490R		BraA07g02730R
										Bo9g010100		BraA07g10970R		BraA05g12400R		BraA02g16700R		BraA09g15170R		BraA02g24780R		BraA09g37780R		BraA02g35250R		BraA01g28390R		BraA02g22730R		BraA03g19000R		BraA02g15540R		BraA07g02870R
										Bo9g010520		BraA07g11840R		BraA05g13760R		BraA02g16750R		BraA09g15650R		BraA02g24900R		BraA09g38430R		BraA02g35340R		BraA01g28500R		BraA02g22800R		BraA03g19020R		BraA02g15690R		BraA07g03220R
										Bo9g014500		BraA07g12680R		BraA05g14400R		BraA02g16820R		BraA09g17600R		BraA02g25060R		BraA09g38630R		BraA02g35450R		BraA01g28610R		BraA02g23450R		BraA03g19100R		BraA02g15770R		BraA07g03430R
										Bo9g021900		BraA07g14940R		BraA05g15320R		BraA02g16990R		BraA09g18040R		BraA02g25210R		BraA09g41110R		BraA02g35760R		BraA01g28640R		BraA02g23760R		BraA03g19300R		BraA02g15880R		BraA07g04030R
										Bo9g024400		BraA07g16960R		BraA05g17300R		BraA02g17100R		BraA09g18260R		BraA02g25310R		BraA09g41990R		BraA02g35820R		BraA01g28840R		BraA02g24170R		BraA03g19780R		BraA02g16160R		BraA07g04170R
										Bo9g027860		BraA07g19020R		BraA05g17520R		BraA02g17200R		BraA09g19090R		BraA02g25380R		BraA09g45870R		BraA02g36570R		BraA01g28850R		BraA02g24330R		BraA03g20110R		BraA02g16170R		BraA07g04220R
										Bo9g042230		BraA07g19580R		BraA05g18020R		BraA02g17330R		BraA09g20070R		BraA02g25600R		BraA09g47730R		BraA02g36620R		BraA01g28890R		BraA02g24670R		BraA03g20780R		BraA02g16460R		BraA07g04300R
										Bo9g062760		BraA07g20750R		BraA05g18060R		BraA02g17450R		BraA09g20250R		BraA02g25760R		BraA09g49630R		BraA02g36630R		BraA01g28990R		BraA02g25210R		BraA03g20790R		BraA02g16820R		BraA07g04350R
										Bo9g069890		BraA07g21190R		BraA05g21740R		BraA02g17470R		BraA09g21050R		BraA02g25800R		BraA09g51700R		BraA02g36680R		BraA01g29140R		BraA02g25310R		BraA03g20920R		BraA02g16980R		BraA07g04720R
										Bo9g076130		BraA07g23030R		BraA05g22670R		BraA02g17510R		BraA09g21820R		BraA02g25900R		BraA09g51860R		BraA02g36710R		BraA01g29180R		BraA02g25340R		BraA03g21080R		BraA02g17070R		BraA07g06540R
										Bo9g109760		BraA07g25150R		BraA05g22690R		BraA02g17550R		BraA09g22560R		BraA02g25930R		BraA09g53030R		BraA02g36740R		BraA01g29280R		BraA02g25410R		BraA03g21790R		BraA02g17100R		BraA07g07020R
										Bo9g140870		BraA07g25660R		BraA05g22800R		BraA02g17680R		BraA09g22570R		BraA02g26130R		BraA09g53160R		BraA02g36750R		BraA01g29580R		BraA02g25440R		BraA03g22170R		BraA02g17200R		BraA07g07670R
										Bo9g149970		BraA07g26610R		BraA05g24010R		BraA02g17730R		BraA09g24360R		BraA02g26170R		BraA09g53240R		BraA02g36990R		BraA01g29640R		BraA02g25510R		BraA03g22240R		BraA02g17450R		BraA07g08360R
										Bo9g161430		BraA07g26840R		BraA05g24140R		BraA02g17950R		BraA09g24450R		BraA02g26420R		BraA09g55660R		BraA02g37080R		BraA01g29790R		BraA02g25950R		BraA03g22820R		BraA02g17590R		BraA07g08540R
										Bo9g161840		BraA07g27290R		BraA05g24190R		BraA02g17990R		BraA09g25920R		BraA02g26610R		BraA09g56090R		BraA02g37120R		BraA01g29830R		BraA02g25970R		BraA03g22910R		BraA02g17680R		BraA07g08600R
										Bo9g164100		BraA07g27820R		BraA05g24230R		BraA02g18270R		BraA09g26360R		BraA02g26810R		BraA09g56990R		BraA02g37400R		BraA01g29840R		BraA02g26130R		BraA03g23040R		BraA02g17950R		BraA07g08780R
										Bo9g171570		BraA07g27870R		BraA05g24540R		BraA02g18340R		BraA09g26530R		BraA02g27000R		BraA09g57530R		BraA02g37510R		BraA01g30300R		BraA02g26150R		BraA03g23080R		BraA02g18030R		BraA07g09270R
										Bo9g174710		BraA07g30770R		BraA05g24550R		BraA02g18430R		BraA09g26790R		BraA02g27200R		BraA09g58200R		BraA02g37690R		BraA01g30430R		BraA02g26260R		BraA03g23140R		BraA02g18270R		BraA07g09880R
										Bo9g176040		BraA07g32610R		BraA05g25310R		BraA02g18480R		BraA09g28500R		BraA02g27710R		BraA09g58380R		BraA02g37870R		BraA01g30540R		BraA02g26490R		BraA03g23340R		BraA02g18320R		BraA07g11910R
										Bo9g181980		BraA07g34250R		BraA05g26140R		BraA02g18520R		BraA09g29480R		BraA02g28180R		BraA09g58900R		BraA02g38040R		BraA01g30640R		BraA02g26660R		BraA03g23510R		BraA02g18480R		BraA07g11970R
										Bo00418s170		BraA07g35260R		BraA05g26590R		BraA02g18680R		BraA09g32200R		BraA02g28210R		BraA09g59480R		BraA02g38060R		BraA01g30740R		BraA02g27350R		BraA03g23520R		BraA02g18670R		BraA07g14730R
										Bo00846s010		BraA07g35300R		BraA05g26920R		BraA02g18730R		BraA09g32290R		BraA02g28250R		BraA09g59760R		BraA02g38170R		BraA01g30770R		BraA02g27570R		BraA03g23610R		BraA02g18680R		BraA07g15560R
										Bo01089s020		BraA07g35410R		BraA05g28350R		BraA02g19360R		BraA09g33580R		BraA02g29260R		BraA09g60230R		BraA02g39440R		BraA01g30890R		BraA02g28050R		BraA03g23730R		BraA02g18930R		BraA07g15830R
										Bo02298s010		BraA07g36140R		BraA05g28960R		BraA02g19610R		BraA09g35200R		BraA02g29430R		BraA09g65140R		BraA02g39470R		BraA01g30940R		BraA02g28090R		BraA03g24440R		BraA02g19390R		BraA07g15840R
										Bo07559s010		BraA07g36830R		BraA05g30150R		BraA02g19660R		BraA09g35260R		BraA02g29550R		BraA10g01020R		BraA02g39540R		BraA01g30980R		BraA02g28100R		BraA03g24990R		BraA02g19430R		BraA07g15930R
										Bo18174s010		BraA07g37440R		BraA05g30260R		BraA02g19760R		BraA09g36870R		BraA02g29690R		BraA10g01580R		BraA02g39650R		BraA01g31040R		BraA02g28450R		BraA03g25580R		BraA02g19750R		BraA07g16750R
										Bo27781s010		BraA07g38050R		BraA05g30540R		BraA02g19790R		BraA09g37010R		BraA02g29740R		BraA10g02440R		BraA02g39680R		BraA01g31050R		BraA02g28890R		BraA03g25690R		BraA02g19760R		BraA07g17610R
										BraA01g01120R		BraA07g39950R		BraA05g30790R		BraA02g19880R		BraA09g37110R		BraA02g29810R		BraA10g05180R		BraA02g39760R		BraA01g31100R		BraA02g29130R		BraA03g25730R		BraA02g19790R		BraA07g17630R
										BraA01g01380R		BraA08g01630R		BraA05g30860R		BraA02g20270R		BraA09g37310R		BraA02g30260R		BraA10g05800R		BraA02g40190R		BraA01g31140R		BraA02g29280R		BraA03g26000R		BraA02g20350R		BraA07g18220R
										BraA01g01720R		BraA08g01740R		BraA05g31940R		BraA02g20690R		BraA09g37330R		BraA02g30270R		BraA10g07850R		BraA02g40840R		BraA01g31210R		BraA02g29550R		BraA03g26130R		BraA02g20360R		BraA07g19130R
										BraA01g01820R		BraA08g01930R		BraA05g32030R		BraA02g20870R		BraA09g37540R		BraA02g30570R		BraA10g07970R		BraA02g40870R		BraA01g31230R		BraA02g29690R		BraA03g26180R		BraA02g20600R		BraA07g19200R
										BraA01g02050R		BraA08g01950R		BraA05g32410R		BraA02g20900R		BraA09g37820R		BraA02g31220R		BraA10g11990R		BraA02g41200R		BraA01g31460R		BraA02g29990R		BraA03g26320R		BraA02g20700R		BraA07g20380R
										BraA01g02240R		BraA08g03140R		BraA05g32790R		BraA02g20930R		BraA09g38760R		BraA02g31690R		BraA10g13770R		BraA02g41430R		BraA01g31470R		BraA02g30150R		BraA03g26430R		BraA02g20860R		BraA07g21190R
										BraA01g03060R		BraA08g04460R		BraA05g33540R		BraA02g21010R		BraA09g39200R		BraA02g31710R		BraA10g14800R		BraA02g41490R		BraA01g31500R		BraA02g30790R		BraA03g26860R		BraA02g20920R		BraA07g22140R
										BraA01g03140R		BraA08g07880R		BraA05g34190R		BraA02g21090R		BraA09g39730R		BraA02g31760R		BraA10g14870R		BraA02g41730R		BraA01g31520R		BraA02g30820R		BraA03g27010R		BraA02g20930R		BraA07g23820R
										BraA01g03890R		BraA08g08450R		BraA05g35220R		BraA02g21270R		BraA09g40630R		BraA02g31910R		BraA10g15280R		BraA02g42070R		BraA01g31560R		BraA02g30850R		BraA03g27070R		BraA02g20950R		BraA07g24030R
										BraA01g04330R		BraA08g09320R		BraA05g35600R		BraA02g21280R		BraA09g42010R		BraA02g32330R		BraA10g15510R		BraA02g42080R		BraA01g31580R		BraA02g31030R		BraA03g27140R		BraA02g21280R		BraA07g24340R
										BraA01g04450R		BraA08g09560R		BraA05g35880R		BraA02g21310R		BraA09g42300R		BraA02g32410R		BraA10g15680R		BraA02g42200R		BraA01g31610R		BraA02g31040R		BraA03g27720R		BraA02g21290R		BraA07g24550R
										BraA01g04780R		BraA08g10000R		BraA05g35960R		BraA02g21780R		BraA09g42380R		BraA02g32690R		BraA10g15690R		BraA02g43070R		BraA01g31620R		BraA02g31380R		BraA03g27970R		BraA02g21550R		BraA07g25150R
										BraA01g05590R		BraA08g11220R		BraA05g36310R		BraA02g21870R		BraA09g43290R		BraA02g32830R		BraA10g15970R		BraA02g43470R		BraA01g31740R		BraA02g31630R		BraA03g28000R		BraA02g21650R		BraA07g25240R
										BraA01g05830R		BraA08g11810R		BraA05g37600R		BraA02g22080R		BraA09g45530R		BraA02g33030R		BraA10g17420R		BraA02g44320R		BraA01g31870R		BraA02g31760R		BraA03g28060R		BraA02g21690R		BraA07g27490R
										BraA01g06030R		BraA08g12050R		BraA05g38680R		BraA02g22100R		BraA09g46370R		BraA02g33290R		BraA10g19380R		BraA02g44340R		BraA01g32070R		BraA02g32630R		BraA03g28450R		BraA02g21780R		BraA07g27820R
										BraA01g06150R		BraA08g12100R		BraA05g39050R		BraA02g22140R		BraA09g46900R		BraA02g34480R		BraA10g20500R		BraA02g44350R		BraA01g32120R		BraA02g34480R		BraA03g28690R		BraA02g21800R		BraA07g28130R
										BraA01g06160R		BraA08g13130R		BraA05g39910R		BraA02g22350R		BraA09g46910R		BraA02g34490R		BraA10g20750R		BraA02g44360R		BraA01g32160R		BraA02g34500R		BraA03g28750R		BraA02g22450R		BraA07g32260R
										BraA01g06620R		BraA08g14550R		BraA05g40150R		BraA02g22550R		BraA09g47230R		BraA02g35100R		BraA10g20990R		BraA02g44450R		BraA01g32180R		BraA02g35070R		BraA03g28920R		BraA02g22490R		BraA07g32570R
										BraA01g06660R		BraA08g15100R		BraA06g01050R		BraA02g22800R		BraA09g48220R		BraA02g35120R		BraA10g21010R		BraA02g44640R		BraA01g32340R		BraA02g35250R		BraA03g28990R		BraA02g22650R		BraA07g32910R
										BraA01g06800R		BraA08g15670R		BraA06g01910R		BraA02g23300R		BraA09g48840R		BraA02g35150R		BraA10g21320R		BraA02g46140R		BraA01g32400R		BraA02g35350R		BraA03g29240R		BraA02g23390R		BraA07g33290R
										BraA01g06810R		BraA08g16220R		BraA06g02060R		BraA02g23450R		BraA09g49860R		BraA02g35310R		BraA10g21540R		BraA03g01210R		BraA01g32540R		BraA02g35490R		BraA03g29320R		BraA02g23450R		BraA07g33620R
										BraA01g06910R		BraA08g16920R		BraA06g02970R		BraA02g24030R		BraA09g49930R		BraA02g35330R		BraA10g22330R		BraA03g01540R		BraA01g32620R		BraA02g35530R		BraA03g29580R		BraA02g23760R		BraA07g33760R
										BraA01g06930R		BraA08g17630R		BraA06g03000R		BraA02g24550R		BraA09g51350R		BraA02g35450R		BraA10g22670R		BraA03g01590R		BraA01g32670R		BraA02g35600R		BraA03g29630R		BraA02g24470R		BraA07g33900R
										BraA01g07060R		BraA08g17880R		BraA06g04000R		BraA02g24600R		BraA09g52510R		BraA02g35530R		BraA10g24200R		BraA03g01660R		BraA01g32680R		BraA02g35650R		BraA03g29910R		BraA02g24590R		BraA07g33990R
										BraA01g07630R		BraA08g18440R		BraA06g04450R		BraA02g24670R		BraA09g56090R		BraA02g35920R		BraA10g24360R		BraA03g01870R		BraA01g32690R		BraA02g35760R		BraA03g30010R		BraA02g24670R		BraA07g34670R
										BraA01g08580R		BraA08g19100R		BraA06g05020R		BraA02g24760R		BraA09g56860R		BraA02g36260R		BraA10g26320R		BraA03g01920R		BraA01g32750R		BraA02g35830R		BraA03g30300R		BraA02g25340R		BraA07g34740R
										BraA01g08810R		BraA08g19550R		BraA06g06090R		BraA02g25050R		BraA09g58470R		BraA02g36450R		BraA10g26850R		BraA03g01940R		BraA01g32940R		BraA02g35870R		BraA03g30340R		BraA02g25410R		BraA07g34900R
										BraA01g09260R		BraA08g19650R		BraA06g07230R		BraA02g25060R		BraA09g58550R		BraA02g36520R		BraA10g27130R		BraA03g01950R		BraA01g32970R		BraA02g36260R		BraA03g30380R		BraA02g25850R		BraA07g35050R
										BraA01g09280R		BraA08g20050R		BraA06g08290R		BraA02g25300R		BraA09g59740R		BraA02g36940R		BraA10g27540R		BraA03g01960R		BraA01g33040R		BraA02g36670R		BraA03g30390R		BraA02g25900R		BraA07g37090R
										BraA01g09470R		BraA08g20300R		BraA06g08710R		BraA02g25510R		BraA09g61980R		BraA02g36990R		BraA10g27570R		BraA03g02260R		BraA01g33140R		BraA02g36680R		BraA03g30890R		BraA02g26150R		BraA07g38120R
										BraA01g09510R		BraA08g21760R		BraA06g09470R		BraA02g25660R		BraA09g64570R		BraA02g37060R		BraA10g28210R		BraA03g02550R		BraA01g33240R		BraA02g36990R		BraA03g30920R		BraA02g26430R		BraA07g38330R
										BraA01g09660R		BraA08g22140R		BraA06g09530R		BraA02g25800R		BraA10g01320R		BraA02g37120R		BraA10g28630R		BraA03g02580R		BraA01g33260R		BraA02g37120R		BraA03g31130R		BraA02g26510R		BraA07g38520R
										BraA01g09740R		BraA08g23340R		BraA06g10710R		BraA02g25980R		BraA10g01650R		BraA02g37140R		BraA10g29230R		BraA03g02770R		BraA01g33290R		BraA02g37390R		BraA03g31760R		BraA02g26610R		BraA07g38810R
										BraA01g10120R		BraA08g24270R		BraA06g11270R		BraA02g26290R		BraA10g03840R		BraA02g37690R		BraA10g29360R		BraA03g02980R		BraA01g33460R		BraA02g37400R		BraA03g31850R		BraA02g26850R		BraA07g39140R
										BraA01g11350R		BraA08g24510R		BraA06g11680R		BraA02g26800R		BraA10g05060R		BraA02g38110R		BraA10g29450R		BraA03g03370R		BraA01g33580R		BraA02g37690R		BraA03g31860R		BraA02g27200R		BraA07g39600R
										BraA01g11690R		BraA08g24520R		BraA06g12180R		BraA02g26880R		BraA10g09690R		BraA02g38480R		BraA10g29460R		BraA03g03570R		BraA01g33760R		BraA02g37770R		BraA03g31980R		BraA02g27340R		BraA07g39970R
										BraA01g12380R		BraA08g24600R		BraA06g12340R		BraA02g26950R		BraA10g10260R		BraA02g38570R		BraA10g30010R		BraA03g03710R		BraA01g33940R		BraA02g38070R		BraA03g32370R		BraA02g27540R		BraA07g40410R
										BraA01g13620R		BraA08g25880R		BraA06g14020R		BraA02g27080R		BraA10g10770R		BraA02g38660R		BraA10g30030R		BraA03g04200R		BraA01g34120R		BraA02g38480R		BraA03g32590R		BraA02g27680R		BraA07g40470R
										BraA01g15560R		BraA08g25890R		BraA06g14290R		BraA02g27160R		BraA10g10950R		BraA02g38860R		BraAxxg02910R		BraA03g04240R		BraA01g34490R		BraA02g38890R		BraA03g32750R		BraA02g27940R		BraA08g03170R
										BraA01g15800R		BraA08g26490R		BraA06g14820R		BraA02g27320R		BraA10g11650R		BraA02g38890R		BraAxxg06000R		BraA03g04480R		BraA01g34650R		BraA02g39440R		BraA03g32760R		BraA02g28090R		BraA08g03530R
										BraA01g15990R		BraA08g26780R		BraA06g15220R		BraA02g27330R		BraA10g11880R		BraA02g39060R		BraAxxg06010R		BraA03g04490R		BraA01g34680R		BraA02g39550R		BraA03g32950R		BraA02g28320R		BraA08g04120R
										BraA01g16950R		BraA08g29440R		BraA06g16430R		BraA02g27360R		BraA10g12050R		BraA02g39130R		BraAxxg06060R		BraA03g04740R		BraA01g34800R		BraA02g40100R		BraA03g33540R		BraA02g28330R		BraA08g05300R
										BraA01g17370R		BraA08g32450R		BraA06g16560R		BraA02g27370R		BraA10g13360R		BraA02g39440R		BraAxxg06290R		BraA03g04770R		BraA01g35090R		BraA02g40160R		BraA03g33950R		BraA02g28490R		BraA08g05440R
										BraA01g18160R		BraA08g32470R		BraA06g16700R		BraA02g27420R		BraA10g14020R		BraA02g39580R		BraAxxg07370R		BraA03g04830R		BraA01g35170R		BraA02g40170R		BraA03g33960R		BraA02g28480R		BraA08g05590R
										BraA01g19700R		BraA08g33990R		BraA06g17060R		BraA02g27670R		BraA10g14450R		BraA02g39760R		BraAxxg08790R		BraA03g04860R		BraA01g35290R		BraA02g40340R		BraA03g33970R		BraA02g28780R		BraA08g05940R
										BraA01g20120R		BraA08g34420R		BraA06g17620R		BraA02g27710R		BraA10g15580R		BraA02g40170R		BraAxxg08800R		BraA03g04900R		BraA01g36540R		BraA02g40720R		BraA03g34230R		BraA02g28880R		BraA08g11120R
										BraA01g21430R		BraA09g01750R		BraA06g18030R		BraA02g28330R		BraA10g16150R		BraA02g40570R		BraAxxg08990R		BraA03g05220R		BraA02g01020R		BraA02g40830R		BraA03g34240R		BraA02g28900R		BraA08g11330R
										BraA01g21570R		BraA09g01900R		BraA06g18060R		BraA02g28700R		BraA10g17510R		BraA02g40740R		BraAxxg10180R		BraA03g05280R		BraA02g01070R		BraA02g41640R		BraA03g34360R		BraA02g29040R		BraA08g11590R
										BraA01g21780R		BraA09g02420R		BraA06g18170R		BraA02g28780R		BraA10g17780R		BraA02g41220R		BraAxxg10750R		BraA03g05350R		BraA02g01120R		BraA02g41730R		BraA03g34460R		BraA02g29130R		BraA08g12150R
										BraA01g21840R		BraA09g04930R		BraA06g18280R		BraA02g28880R		BraA10g17820R		BraA02g41350R		BraAxxg10890R		BraA03g05410R		BraA02g01150R		BraA02g41750R		BraA03g34470R		BraA02g29550R		BraA08g12710R
										BraA01g22330R		BraA09g06170R		BraA06g18580R		BraA02g28890R		BraA10g19390R		BraA02g41490R		BraAxxg11800R		BraA03g05510R		BraA02g01180R		BraA02g42080R		BraA03g34830R		BraA02g29810R		BraA08g12990R
										BraA01g23640R		BraA09g07710R		BraA06g19170R		BraA02g29050R		BraA10g20350R		BraA02g41620R		BraAxxg11830R		BraA03g05610R		BraA02g01200R		BraA02g42160R		BraA03g34920R		BraA02g30030R		BraA08g16690R
										BraA01g24190R		BraA09g08680R		BraA06g19270R		BraA02g29260R		BraA10g20450R		BraA02g41910R		BraAxxg12260R		BraA03g05650R		BraA02g01220R		BraA02g44090R		BraA03g34980R		BraA02g30420R		BraA08g17170R
										BraA01g24390R		BraA09g09840R		BraA06g19970R		BraA02g29420R		BraA10g22810R		BraA02g41930R		BraAxxg12550R		BraA03g05660R		BraA02g01240R		BraA02g44410R		BraA03g35270R		BraA02g30570R		BraA08g18860R
										BraA01g24400R		BraA09g11950R		BraA06g20540R		BraA02g29470R		BraA10g24440R		BraA02g42040R		BraAxxg12960R		BraA03g05680R		BraA02g01370R		BraA02g44480R		BraA03g36290R		BraA02g30790R		BraA08g19910R
										BraA01g25220R		BraA09g12130R		BraA06g21160R		BraA02g29550R		BraA10g24830R		BraA02g42200R		BraAxxg14740R		BraA03g05760R		BraA02g01510R		BraA02g44580R		BraA03g36750R		BraA02g30810R		BraA08g21490R
										BraA01g25390R		BraA09g13210R		BraA06g22260R		BraA02g29690R		BraA10g24850R		BraA02g42340R		BraAxxg16160R		BraA03g05950R		BraA02g01610R		BraA02g45170R		BraA03g36830R		BraA02g31170R		BraA08g21730R
										BraA01g25740R		BraA09g13460R		BraA06g23220R		BraA02g30010R		BraA10g25320R		BraA02g42780R		BraAxxg17890R		BraA03g05990R		BraA02g01620R		BraA02g45290R		BraA03g37040R		BraA02g31590R		BraA08g21970R
										BraA01g26560R		BraA09g13620R		BraA06g23240R		BraA02g30150R		BraA10g26850R		BraA02g43070R		BraAxxg17900R		BraA03g06270R		BraA02g01690R		BraA02g45390R		BraA03g37410R		BraA02g31730R		BraA08g24050R
										BraA01g27280R		BraA09g13940R		BraA06g23360R		BraA02g30260R		BraA10g27520R		BraA02g43470R		BraAxxg18320R		BraA03g06420R		BraA02g01720R		BraA02g45500R		BraA03g37420R		BraA02g31900R		BraA08g25520R
										BraA01g27830R		BraA09g14830R		BraA06g23500R		BraA02g30450R		BraA10g27860R		BraA02g43770R		BraAxxg18640R		BraA03g06490R		BraA02g01730R		BraA02g45820R		BraA03g37550R		BraA02g31910R		BraA08g27200R
										BraA01g28100R		BraA09g15030R		BraA06g23810R		BraA02g30510R		BraA10g28960R		BraA02g44070R		BraAxxg19030R		BraA03g06580R		BraA02g01810R		BraA03g01220R		BraA03g37740R		BraA02g32040R		BraA08g27620R
										BraA01g28610R		BraA09g15750R		BraA06g24500R		BraA02g30790R		BraA10g30010R		BraA02g44200R		BraAxxg19130R		BraA03g06760R		BraA02g01870R		BraA03g01250R		BraA03g38020R		BraA02g32770R		BraA08g27630R
										BraA01g28640R		BraA09g17090R		BraA06g25660R		BraA02g30810R		BraA10g30820R		BraA02g44340R		BraAxxg19210R		BraA03g06770R		BraA02g01910R		BraA03g01260R		BraA03g38080R		BraA02g33030R		BraA08g28490R
										BraA01g28990R		BraA09g17520R		BraA06g25670R		BraA02g30850R		BraA10g31420R		BraA02g44360R		BraAxxg19950R		BraA03g06800R		BraA02g01930R		BraA03g01390R		BraA03g38400R		BraA02g33060R		BraA08g28500R
										BraA01g29420R		BraA09g17610R		BraA06g25720R		BraA02g31590R		BraA10g31660R		BraA02g44390R		BraAxxg20980R		BraA03g06850R		BraA02g01940R		BraA03g01430R		BraA03g38510R		BraA02g33070R		BraA08g28520R
										BraA01g29470R		BraA09g18740R		BraA06g26510R		BraA02g31670R		BraAxxg03120R		BraA02g44410R		BraAxxg21310R		BraA03g07030R		BraA02g02150R		BraA03g01460R		BraA03g39440R		BraA02g33650R		BraA08g28940R
										BraA01g29740R		BraA09g18800R		BraA06g26600R		BraA02g31690R		BraAxxg28980R		BraA02g44550R		BraAxxg21920R		BraA03g07150R		BraA02g02400R		BraA03g01510R		BraA03g39740R		BraA02g33670R		BraA08g29230R
										BraA01g30030R		BraA09g19530R		BraA06g26670R		BraA02g31910R		Bo1g002960		BraA02g44560R		BraAxxg22040R		BraA03g07260R		BraA02g02490R		BraA03g01540R		BraA03g40350R		BraA02g33800R		BraA08g29380R
										BraA01g30720R		BraA09g19620R		BraA06g26730R		BraA02g31990R		Bo1g003220		BraA02g45170R		BraAxxg22510R		BraA03g07400R		BraA02g02540R		BraA03g01590R		BraA03g40360R		BraA02g33820R		BraA08g29960R
										BraA01g30730R		BraA09g20040R		BraA06g27120R		BraA02g32410R		Bo1g005020		BraA02g45290R		BraAxxg22580R		BraA03g07530R		BraA02g02600R		BraA03g01830R		BraA03g40710R		BraA02g33880R		BraA08g30210R
										BraA01g31000R		BraA09g27140R		BraA06g27530R		BraA02g32830R		Bo1g005280		BraA02g45380R		BraAxxg22660R		BraA03g07810R		BraA02g02810R		BraA03g01870R		BraA03g40770R		BraA02g34480R		BraA08g30990R
										BraA01g31330R		BraA09g27380R		BraA06g28620R		BraA02g32960R		Bo1g006670		BraA02g45780R		BraAxxg23980R		BraA03g07820R		BraA02g02870R		BraA03g01950R		BraA03g41030R		BraA02g34490R		BraA08g31440R
										BraA01g32000R		BraA09g27760R		BraA06g29110R		BraA02g33060R		Bo1g007140		BraA02g46700R		BraAxxg24560R		BraA03g07830R		BraA02g02880R		BraA03g01960R		BraA03g41540R		BraA02g35450R		BraA08g31860R
										BraA01g32550R		BraA09g28080R		BraA06g29210R		BraA02g33240R		Bo1g010310		BraA03g01210R		BraAxxg24760R		BraA03g07990R		BraA02g02890R		BraA03g02040R		BraA03g42000R		BraA02g35550R		BraA08g32290R
										BraA01g32970R		BraA09g31640R		BraA06g29670R		BraA02g33800R		Bo1g010960		BraA03g01250R		BraAxxg24770R		BraA03g08440R		BraA02g03060R		BraA03g02520R		BraA03g42120R		BraA02g35780R		BraA08g32540R
										BraA01g33860R		BraA09g31770R		BraA06g29760R		BraA02g33880R		Bo1g011460		BraA03g01270R		BraAxxg25180R		BraA03g08570R		BraA02g03070R		BraA03g02560R		BraA03g42450R		BraA02g35810R		BraA08g32640R
										BraA01g34180R		BraA09g32200R		BraA06g30880R		BraA02g34440R		Bo1g012000		BraA03g01330R		BraAxxg25390R		BraA03g08880R		BraA02g03130R		BraA03g02590R		BraA03g42580R		BraA02g35840R		BraA08g33940R
										BraA01g34870R		BraA09g32610R		BraA06g32900R		BraA02g35110R		Bo1g014910		BraA03g01430R		BraAxxg25530R		BraA03g09090R		BraA02g03180R		BraA03g02620R		BraA03g42720R		BraA02g35850R		BraA09g01920R
										BraA01g36080R		BraA09g35890R		BraA06g32920R		BraA02g35560R		Bo1g017570		BraA03g01540R		BraAxxg25750R		BraA03g09260R		BraA02g03270R		BraA03g02650R		BraA03g42930R		BraA02g35920R		BraA09g02000R
										BraA02g01480R		BraA09g36490R		BraA06g33340R		BraA02g35780R		Bo1g017590		BraA03g01560R		BraAxxg25760R		BraA03g09500R		BraA02g03280R		BraA03g02720R		BraA03g43040R		BraA02g36190R		BraA09g02390R
										BraA02g01490R		BraA09g36870R		BraA06g33390R		BraA02g35860R		Bo1g017920		BraA03g01570R		BraAxxg26910R		BraA03g09610R		BraA02g03330R		BraA03g02770R		BraA03g43250R		BraA02g36210R		BraA09g03120R
										BraA02g01500R		BraA09g37170R		BraA06g33510R		BraA02g35870R		Bo1g022370		BraA03g01670R		BraAxxg27050R		BraA03g09670R		BraA02g03630R		BraA03g02890R		BraA03g43440R		BraA02g36390R		BraA09g04010R
										BraA02g01870R		BraA09g37680R		BraA06g33520R		BraA02g36240R		Bo1g022460		BraA03g01720R		BraAxxg27320R		BraA03g09700R		BraA02g03680R		BraA03g03270R		BraA03g43680R		BraA02g36640R		BraA09g05270R
										BraA02g02250R		BraA09g38420R		BraA06g33630R		BraA02g36410R		Bo1g024120		BraA03g01790R		BraAxxg27330R		BraA03g09730R		BraA02g03710R		BraA03g03350R		BraA03g43870R		BraA02g36780R		BraA09g05410R
										BraA02g03270R		BraA09g40220R		BraA06g33910R		BraA02g36510R		Bo1g028370		BraA03g01920R		BraAxxg27550R		BraA03g10140R		BraA02g03720R		BraA03g03570R		BraA03g43880R		BraA02g36980R		BraA09g05600R
										BraA02g03280R		BraA09g42170R		BraA06g35910R		BraA02g36640R		Bo1g028410		BraA03g01940R		BraAxxg28450R		BraA03g10490R		BraA02g03770R		BraA03g03700R		BraA03g44020R		BraA02g37060R		BraA09g06410R
										BraA02g03490R		BraA09g42510R		BraA06g35990R		BraA02g36690R		Bo1g039700		BraA03g02030R		BraAxxg28540R		BraA03g10500R		BraA02g03780R		BraA03g04140R		BraA03g44030R		BraA02g37400R		BraA09g06510R
										BraA02g03840R		BraA09g42890R		BraA06g36250R		BraA02g36710R		Bo1g039900		BraA03g02430R		BraAxxg29020R		BraA03g10550R		BraA02g03800R		BraA03g04210R		BraA03g44260R		BraA02g37690R		BraA09g08010R
										BraA02g04150R		BraA09g43630R		BraA06g36290R		BraA02g37120R		Bo1g040640		BraA03g02520R		BraAxxg29030R		BraA03g10590R		BraA02g03860R		BraA03g04360R		BraA03g44470R		BraA02g37820R		BraA09g08270R
										BraA02g04490R		BraA09g43700R		BraA06g36300R		BraA02g37140R		Bo1g043040		BraA03g02680R		BraAxxg29420R		BraA03g10910R		BraA02g03890R		BraA03g04720R		BraA03g44900R		BraA02g37850R		BraA09g08380R
										BraA02g04740R		BraA09g45000R		BraA06g36410R		BraA02g37510R		Bo1g046640		BraA03g02790R		BraAxxg29630R		BraA03g11150R		BraA02g03900R		BraA03g04760R		BraA03g45150R		BraA02g37870R		BraA09g08480R
										BraA02g04760R		BraA09g45260R		BraA06g36750R		BraA02g37690R		Bo1g048080		BraA03g02980R		BraAxxg31040R		BraA03g11560R		BraA02g04090R		BraA03g04820R		BraA03g45420R		BraA02g38070R		BraA09g09690R
										BraA02g05140R		BraA09g45860R		BraA06g36780R		BraA02g37790R		Bo1g048300		BraA03g03070R		BraAxxg31050R		BraA03g11720R		BraA02g04270R		BraA03g04860R		BraA03g45440R		BraA02g38170R		BraA09g11450R
										BraA02g06420R		BraA09g46650R		BraA06g37210R		BraA02g37820R		Bo1g058800		BraA03g03230R		BraAxxg31350R		BraA03g11810R		BraA02g04440R		BraA03g04970R		BraA03g45760R		BraA02g38390R		BraA09g11490R
										BraA02g07030R		BraA09g47930R		BraA06g37330R		BraA02g37870R		Bo1g072210		BraA03g03270R		Bo1g002260		BraA03g11890R		BraA02g04450R		BraA03g05270R		BraA03g46330R		BraA02g38440R		BraA09g12710R
										BraA02g07410R		BraA09g48350R		BraA06g37790R		BraA02g37880R		Bo1g073600		BraA03g03430R		Bo1g003210		BraA03g12030R		BraA02g04490R		BraA03g05280R		BraA03g46990R		BraA02g38480R		BraA09g14270R
										BraA02g07640R		BraA09g48360R		BraA06g38100R		BraA02g38070R		Bo1g078620		BraA03g03710R		Bo1g003480		BraA03g12150R		BraA02g04500R		BraA03g05310R		BraA03g47010R		BraA02g38790R		BraA09g14450R
										BraA02g07980R		BraA09g48420R		BraA06g38770R		BraA02g38110R		Bo1g087700		BraA03g03810R		Bo1g006420		BraA03g12820R		BraA02g04540R		BraA03g05340R		BraA03g47070R		BraA02g38890R		BraA09g14830R
										BraA02g08540R		BraA09g50190R		BraA06g39310R		BraA02g38480R		Bo1g087770		BraA03g04130R		Bo1g006790		BraA03g13060R		BraA02g04690R		BraA03g05360R		BraA03g47380R		BraA02g38980R		BraA09g15170R
										BraA02g08940R		BraA09g51120R		BraA06g40890R		BraA02g38620R		Bo1g094460		BraA03g04210R		Bo1g006900		BraA03g13300R		BraA02g04740R		BraA03g05510R		BraA03g47600R		BraA02g39150R		BraA09g16080R
										BraA02g09950R		BraA09g51850R		BraA06g40940R		BraA02g38640R		Bo1g102330		BraA03g04220R		Bo1g007120		BraA03g13360R		BraA02g04770R		BraA03g05600R		BraA03g47830R		BraA02g39340R		BraA09g16110R
										BraA02g10360R		BraA09g53620R		BraA06g41420R		BraA02g38700R		Bo1g103630		BraA03g04270R		Bo1g007380		BraA03g13540R		BraA02g04880R		BraA03g05610R		BraA03g48140R		BraA02g39440R		BraA09g16820R
										BraA02g10580R		BraA09g53640R		BraA06g41580R		BraA02g38710R		Bo1g103720		BraA03g04300R		Bo1g007740		BraA03g13780R		BraA02g05090R		BraA03g05730R		BraA03g48400R		BraA02g40020R		BraA09g20040R
										BraA02g10650R		BraA09g56450R		BraA06g42180R		BraA02g38790R		Bo1g105750		BraA03g04340R		Bo1g007970		BraA03g13980R		BraA02g05110R		BraA03g05760R		BraA03g48620R		BraA02g40100R		BraA09g20260R
										BraA02g11060R		BraA09g58790R		BraA07g01980R		BraA02g38820R		Bo1g112320		BraA03g04400R		Bo1g010260		BraA03g14380R		BraA02g05150R		BraA03g05910R		BraA03g49990R		BraA02g40200R		BraA09g20880R
										BraA02g11150R		BraA09g59640R		BraA07g02950R		BraA02g38830R		Bo1g134960		BraA03g04660R		Bo1g014670		BraA03g14390R		BraA02g05200R		BraA03g05930R		BraA03g50600R		BraA02g40370R		BraA09g21060R
										BraA02g11620R		BraA09g59760R		BraA07g03140R		BraA02g38970R		Bo1g138430		BraA03g04670R		Bo1g016090		BraA03g14520R		BraA02g05240R		BraA03g05990R		BraA03g50660R		BraA02g40380R		BraA09g22140R
										BraA02g11850R		BraA09g60620R		BraA07g03210R		BraA02g39060R		Bo1g144250		BraA03g04830R		Bo1g016710		BraA03g14700R		BraA02g05280R		BraA03g06070R		BraA03g51150R		BraA02g40410R		BraA09g22540R
										BraA02g13170R		BraA09g61140R		BraA07g04500R		BraA02g39120R		Bo1g156300		BraA03g04970R		Bo1g016790		BraA03g14730R		BraA02g05360R		BraA03g06170R		BraA03g51780R		BraA02g40730R		BraA09g23210R
										BraA02g13270R		BraA09g61640R		BraA07g04510R		BraA02g39440R		Bo2g009090		BraA03g04990R		Bo1g016870		BraA03g14950R		BraA02g05480R		BraA03g06200R		BraA03g52350R		BraA02g41200R		BraA09g23800R
										BraA02g13780R		BraA09g61980R		BraA07g04830R		BraA02g39470R		Bo2g009340		BraA03g05320R		Bo1g017970		BraA03g15080R		BraA02g05520R		BraA03g06370R		BraA03g52500R		BraA02g41320R		BraA09g23850R
										BraA02g14310R		BraA09g62380R		BraA07g07000R		BraA02g39580R		Bo2g009950		BraA03g05360R		Bo1g021820		BraA03g15130R		BraA02g05620R		BraA03g06400R		BraA03g52560R		BraA02g41640R		BraA09g24360R
										BraA02g14840R		BraA09g62990R		BraA07g07590R		BraA02g39620R		Bo2g012230		BraA03g05370R		Bo1g024100		BraA03g15160R		BraA02g05630R		BraA03g06490R		BraA03g52750R		BraA02g41910R		BraA09g24400R
										BraA02g15690R		BraA09g63830R		BraA07g07670R		BraA02g39680R		Bo2g016460		BraA03g05490R		Bo1g028540		BraA03g15230R		BraA02g05690R		BraA03g06580R		BraA03g53120R		BraA02g41960R		BraA09g24690R
										BraA02g16160R		BraA09g65120R		BraA07g09270R		BraA02g39720R		Bo2g023100		BraA03g05600R		Bo1g033060		BraA03g15400R		BraA02g05710R		BraA03g06930R		BraA03g53430R		BraA02g42030R		BraA09g24700R
										BraA02g16170R		BraA10g01210R		BraA07g10920R		BraA02g40190R		Bo2g023510		BraA03g05610R		Bo1g037660		BraA03g15530R		BraA02g05720R		BraA03g07020R		BraA03g53600R		BraA02g42290R		BraA09g24950R
										BraA02g16240R		BraA10g03610R		BraA07g11700R		BraA02g40200R		Bo2g023730		BraA03g05720R		Bo1g039280		BraA03g15580R		BraA02g05860R		BraA03g07360R		BraA03g53620R		BraA02g42400R		BraA09g25140R
										BraA02g16990R		BraA10g03640R		BraA07g12360R		BraA02g40240R		Bo2g025090		BraA03g05760R		Bo1g039700		BraA03g15670R		BraA02g05880R		BraA03g07400R		BraA03g55350R		BraA02g44150R		BraA09g25670R
										BraA02g17050R		BraA10g06000R		BraA07g12530R		BraA02g40370R		Bo2g025470		BraA03g05860R		Bo1g042990		BraA03g15990R		BraA02g05900R		BraA03g07520R		BraA03g55510R		BraA02g44170R		BraA09g26400R
										BraA02g17810R		BraA10g07480R		BraA07g12680R		BraA02g40620R		Bo2g026820		BraA03g05900R		Bo1g043040		BraA03g16230R		BraA02g05910R		BraA03g07570R		BraA03g55550R		BraA02g44240R		BraA09g27140R
										BraA02g18030R		BraA10g09870R		BraA07g13070R		BraA02g40680R		Bo2g026850		BraA03g06220R		Bo1g043070		BraA03g16450R		BraA02g05960R		BraA03g07640R		BraA03g55650R		BraA02g44900R		BraA09g28060R
										BraA02g18050R		BraA10g10510R		BraA07g13100R		BraA02g40740R		Bo2g026930		BraA03g06330R		Bo1g046640		BraA03g16770R		BraA02g06020R		BraA03g07680R		BraA03g55710R		BraA02g45420R		BraA09g29100R
										BraA02g18120R		BraA10g10670R		BraA07g13320R		BraA02g41220R		Bo2g032850		BraA03g06420R		Bo1g047850		BraA03g16860R		BraA02g06070R		BraA03g07700R		BraA03g55720R		BraA02g45500R		BraA09g29210R
										BraA02g18170R		BraA10g11230R		BraA07g14660R		BraA02g41350R		Bo2g041540		BraA03g06490R		Bo1g048200		BraA03g17210R		BraA02g06140R		BraA03g07900R		BraA03g56060R		BraA02g45540R		BraA09g29760R
										BraA02g18230R		BraA10g11560R		BraA07g14940R		BraA02g41410R		Bo2g042270		BraA03g06850R		Bo1g049360		BraA03g17310R		BraA02g06240R		BraA03g07990R		BraA03g56750R		BraA02g46140R		BraA09g30270R
										BraA02g18730R		BraA10g11890R		BraA07g15140R		BraA02g41430R		Bo2g046050		BraA03g06980R		Bo1g051210		BraA03g17320R		BraA02g06310R		BraA03g08690R		BraA03g56780R		BraA03g01060R		BraA09g32260R
										BraA02g20490R		BraA10g12170R		BraA07g15610R		BraA02g41620R		Bo2g050810		BraA03g07000R		Bo1g051350		BraA03g17340R		BraA02g06420R		BraA03g09480R		BraA03g57410R		BraA03g01120R		BraA09g33070R
										BraA02g20830R		BraA10g16430R		BraA07g15810R		BraA02g41830R		Bo2g052440		BraA03g07030R		Bo1g051790		BraA03g17680R		BraA02g06470R		BraA03g09560R		BraA03g57620R		BraA03g01160R		BraA09g33770R
										BraA02g21500R		BraA10g17510R		BraA07g16150R		BraA02g42080R		Bo2g052680		BraA03g07110R		Bo1g053210		BraA03g17850R		BraA02g06600R		BraA03g09640R		BraA03g57710R		BraA03g01220R		BraA09g35260R
										BraA02g21780R		BraA10g18260R		BraA07g16750R		BraA02g42200R		Bo2g068030		BraA03g07530R		Bo1g057270		BraA03g18100R		BraA02g06620R		BraA03g09670R		BraA03g58640R		BraA03g01260R		BraA09g35490R
										BraA02g22350R		BraA10g20050R		BraA07g16840R		BraA02g43070R		Bo2g068350		BraA03g07690R		Bo1g057740		BraA03g18850R		BraA02g06660R		BraA03g09720R		BraA03g58970R		BraA03g01280R		BraA09g36110R
										BraA02g22380R		BraA10g20210R		BraA07g17300R		BraA02g44060R		Bo2g076880		BraA03g07990R		Bo1g058860		BraA03g18930R		BraA02g06690R		BraA03g09870R		BraA03g59050R		BraA03g01360R		BraA09g36640R
										BraA02g23810R		BraA10g20300R		BraA07g17350R		BraA02g44150R		Bo2g082340		BraA03g08250R		Bo1g078120		BraA03g19140R		BraA02g06780R		BraA03g09910R		BraA03g59450R		BraA03g01470R		BraA09g37110R
										BraA02g24460R		BraA10g20560R		BraA07g18220R		BraA02g44240R		Bo2g082520		BraA03g08540R		Bo1g078620		BraA03g19220R		BraA02g06800R		BraA03g10000R		BraA03g59620R		BraA03g01640R		BraA09g38380R
										BraA02g24600R		BraA10g20750R		BraA07g18260R		BraA02g44280R		Bo2g091100		BraA03g08690R		Bo1g094240		BraA03g19300R		BraA02g06810R		BraA03g10150R		BraA03g59950R		BraA03g01700R		BraA09g38430R
										BraA02g27080R		BraA10g20940R		BraA07g20230R		BraA02g44340R		Bo2g097320		BraA03g08880R		Bo1g094460		BraA03g19380R		BraA02g06940R		BraA03g10340R		BraA03g60270R		BraA03g01920R		BraA09g38460R
										BraA02g27330R		BraA10g21610R		BraA07g20250R		BraA02g44390R		Bo2g101790		BraA03g08960R		Bo1g098370		BraA03g19440R		BraA02g06970R		BraA03g10490R		BraA04g01180R		BraA03g02030R		BraA09g38620R
										BraA02g27680R		BraA10g21630R		BraA07g21190R		BraA02g44900R		Bo2g104650		BraA03g09240R		Bo1g098440		BraA03g19640R		BraA02g06980R		BraA03g10500R		BraA04g01340R		BraA03g02150R		BraA09g39560R
										BraA02g27710R		BraA10g24090R		BraA07g22810R		BraA02g45170R		Bo2g115120		BraA03g09350R		Bo1g101470		BraA03g19810R		BraA02g07030R		BraA03g10590R		BraA04g01550R		BraA03g02430R		BraA09g39730R
										BraA02g28200R		BraA10g24360R		BraA07g22830R		BraA02g45290R		Bo2g127040		BraA03g09440R		Bo1g101790		BraA03g19980R		BraA02g07070R		BraA03g10910R		BraA04g01710R		BraA03g02560R		BraA09g39890R
										BraA02g28280R		BraA10g24850R		BraA07g23670R		BraA02g45390R		Bo2g127200		BraA03g09610R		Bo1g105750		BraA03g20110R		BraA02g07120R		BraA03g11170R		BraA04g02130R		BraA03g02640R		BraA09g41420R
										BraA02g28490R		BraA10g25190R		BraA07g23820R		BraA02g46620R		Bo2g127250		BraA03g09670R		Bo1g105830		BraA03g20430R		BraA02g07130R		BraA03g11360R		BraA04g02280R		BraA03g02650R		BraA09g42250R
										BraA02g28780R		BraA10g25650R		BraA07g24100R		BraA03g01060R		Bo2g127260		BraA03g09730R		Bo1g105900		BraA03g20530R		BraA02g07150R		BraA03g11460R		BraA04g03180R		BraA03g02710R		BraA09g43010R
										BraA02g28890R		BraA10g26650R		BraA07g24220R		BraA03g01280R		Bo2g138750		BraA03g09980R		Bo1g108220		BraA03g20550R		BraA02g07160R		BraA03g11780R		BraA04g03200R		BraA03g02790R		BraA09g44260R
										BraA02g31420R		BraA10g26960R		BraA07g24550R		BraA03g01350R		Bo2g140520		BraA03g10000R		Bo1g110140		BraA03g20570R		BraA02g07180R		BraA03g12040R		BraA04g03580R		BraA03g02800R		BraA09g44510R
										BraA02g31490R		BraA10g27220R		BraA07g24810R		BraA03g01540R		Bo2g147930		BraA03g10050R		Bo1g114920		BraA03g20650R		BraA02g07240R		BraA03g12190R		BraA04g03630R		BraA03g02900R		BraA09g44540R
										BraA02g31710R		BraA10g27400R		BraA07g25240R		BraA03g01660R		Bo2g155040		BraA03g10110R		Bo1g126080		BraA03g20770R		BraA02g07280R		BraA03g12630R		BraA04g03910R		BraA03g03070R		BraA09g44850R
										BraA02g31910R		BraA10g28160R		BraA07g26020R		BraA03g01830R		Bo2g155110		BraA03g10210R		Bo1g129740		BraA03g20920R		BraA02g07290R		BraA03g12770R		BraA04g04020R		BraA03g03090R		BraA09g44880R
										BraA02g31950R		BraA10g28300R		BraA07g26210R		BraA03g01940R		Bo2g155440		BraA03g10280R		Bo1g138770		BraA03g21070R		BraA02g07300R		BraA03g12830R		BraA04g04440R		BraA03g03270R		BraA09g45180R
										BraA02g35340R		BraA10g28400R		BraA07g26330R		BraA03g02040R		Bo2g155660		BraA03g10490R		Bo1g145120		BraA03g21190R		BraA02g07390R		BraA03g12990R		BraA04g05040R		BraA03g03320R		BraA09g45240R
										BraA02g35530R		BraA10g28430R		BraA07g26990R		BraA03g02260R		Bo2g158670		BraA03g10520R		Bo1g155070		BraA03g21480R		BraA02g07440R		BraA03g13040R		BraA04g06090R		BraA03g03700R		BraA09g46210R
										BraA02g36960R		BraA10g29340R		BraA07g27000R		BraA03g02430R		Bo2g166140		BraA03g10570R		Bo2g002660		BraA03g21670R		BraA02g07450R		BraA03g13050R		BraA04g06160R		BraA03g04120R		BraA09g47710R
										BraA02g37080R		BraA10g29720R		BraA07g27580R		BraA03g02550R		Bo3g002490		BraA03g10910R		Bo2g010050		BraA03g21710R		BraA02g07470R		BraA03g13160R		BraA04g06620R		BraA03g04210R		BraA09g48890R
										BraA02g37510R		BraA10g29880R		BraA07g28210R		BraA03g02710R		Bo3g002870		BraA03g11230R		Bo2g010640		BraA03g21740R		BraA02g07480R		BraA03g13180R		BraA04g06630R		BraA03g04230R		BraA09g50080R
										BraA02g38630R		BraA10g30160R		BraA07g28360R		BraA03g02720R		Bo3g004230		BraA03g11460R		Bo2g012230		BraA03g21750R		BraA02g07600R		BraA03g13200R		BraA04g06640R		BraA03g04490R		BraA09g52800R
										BraA02g39150R		BraAxxg14700R		BraA07g29610R		BraA03g02910R		Bo3g005500		BraA03g11510R		Bo2g013210		BraA03g22050R		BraA02g07640R		BraA03g13220R		BraA04g06680R		BraA03g04680R		BraA09g52870R
										BraA02g40370R		BraAxxg17000R		BraA07g29840R		BraA03g02980R		Bo3g009320		BraA03g11990R		Bo2g014290		BraA03g22170R		BraA02g07830R		BraA03g13250R		BraA04g06810R		BraA03g04740R		BraA09g53290R
										BraA02g41510R		Bo1g002190		BraA07g30160R		BraA03g03070R		Bo3g009330		BraA03g12190R		Bo2g018600		BraA03g22250R		BraA02g07840R		BraA03g13430R		BraA04g07800R		BraA03g04800R		BraA09g54700R
										BraA02g41640R		Bo1g002990		BraA07g30290R		BraA03g03270R		Bo3g009580		BraA03g12470R		Bo2g018670		BraA03g22480R		BraA02g07890R		BraA03g13720R		BraA04g08080R		BraA03g04810R		BraA09g54960R
										BraA02g42200R		Bo1g003650		BraA07g30720R		BraA03g03700R		Bo3g010290		BraA03g12600R		Bo2g023680		BraA03g22540R		BraA02g07900R		BraA03g13780R		BraA04g08100R		BraA03g04970R		BraA09g56580R
										BraA02g42830R		Bo1g006770		BraA07g31210R		BraA03g03710R		Bo3g013200		BraA03g12820R		Bo2g023830		BraA03g22570R		BraA02g08120R		BraA03g13980R		BraA04g08170R		BraA03g05110R		BraA09g57240R
										BraA02g42840R		Bo1g006970		BraA07g31470R		BraA03g04150R		Bo3g015290		BraA03g12880R		Bo2g025470		BraA03g22660R		BraA02g08170R		BraA03g14030R		BraA04g09470R		BraA03g05190R		BraA09g57530R
										BraA02g42930R		Bo1g007270		BraA07g31530R		BraA03g04300R		Bo3g015360		BraA03g13290R		Bo2g028890		BraA03g22940R		BraA02g08180R		BraA03g14360R		BraA04g09650R		BraA03g05220R		BraA09g58360R
										BraA02g43070R		Bo1g007690		BraA07g32060R		BraA03g04400R		Bo3g018100		BraA03g13360R		Bo2g046090		BraA03g23120R		BraA02g08530R		BraA03g14410R		BraA04g10140R		BraA03g05320R		BraA09g58380R
										BraA02g43150R		Bo1g007740		BraA07g32790R		BraA03g04420R		Bo3g023070		BraA03g13390R		Bo2g047320		BraA03g23140R		BraA02g08540R		BraA03g14420R		BraA04g10320R		BraA03g05410R		BraA09g59920R
										BraA02g43320R		Bo1g008070		BraA07g33420R		BraA03g04500R		Bo3g023090		BraA03g13430R		Bo2g047750		BraA03g23230R		BraA02g08640R		BraA03g14470R		BraA04g10830R		BraA03g05630R		BraA09g59990R
										BraA02g43370R		Bo1g010730		BraA07g33970R		BraA03g04600R		Bo3g023620		BraA03g13490R		Bo2g052880		BraA03g23290R		BraA02g08670R		BraA03g14560R		BraA04g11180R		BraA03g05710R		BraA09g60580R
										BraA02g43810R		Bo1g010740		BraA07g34670R		BraA03g04610R		Bo3g024720		BraA03g13500R		Bo2g053880		BraA03g23540R		BraA02g08960R		BraA03g14690R		BraA04g11470R		BraA03g05740R		BraA09g61380R
										BraA02g44410R		Bo1g010790		BraA07g36040R		BraA03g04620R		Bo3g026480		BraA03g13540R		Bo2g061190		BraA03g23630R		BraA02g09010R		BraA03g15080R		BraA04g12700R		BraA03g05930R		BraA09g61860R
										BraA02g44480R		Bo1g011190		BraA07g37110R		BraA03g05300R		Bo3g029920		BraA03g13930R		Bo2g066780		BraA03g23940R		BraA02g09050R		BraA03g15160R		BraA04g12920R		BraA03g05950R		BraA10g01320R
										BraA02g45180R		Bo1g011290		BraA07g37470R		BraA03g05340R		Bo3g031930		BraA03g13980R		Bo2g092930		BraA03g23970R		BraA02g09060R		BraA03g15190R		BraA04g12960R		BraA03g06200R		BraA10g01460R
										BraA02g45480R		Bo1g011930		BraA07g38570R		BraA03g05360R		Bo3g031950		BraA03g14420R		Bo2g095180		BraA03g23990R		BraA02g09250R		BraA03g15290R		BraA04g13410R		BraA03g06220R		BraA10g01530R
										BraA02g46430R		Bo1g014500		BraA07g38810R		BraA03g05410R		Bo3g032070		BraA03g14690R		Bo2g100600		BraA03g24090R		BraA02g09300R		BraA03g15410R		BraA04g13420R		BraA03g06360R		BraA10g01840R
										BraA03g01570R		Bo1g018010		BraA07g38880R		BraA03g05610R		Bo3g038880		BraA03g14720R		Bo2g116210		BraA03g24420R		BraA02g09320R		BraA03g15420R		BraA04g14180R		BraA03g06390R		BraA10g03560R
										BraA03g02430R		Bo1g020090		BraA07g39120R		BraA03g06220R		Bo3g042080		BraA03g14780R		Bo2g132220		BraA03g24530R		BraA02g09490R		BraA03g15500R		BraA04g14570R		BraA03g06460R		BraA10g04820R
										BraA03g02700R		Bo1g022040		BraA07g39160R		BraA03g06270R		Bo3g045370		BraA03g15160R		Bo2g134610		BraA03g24590R		BraA02g09570R		BraA03g15620R		BraA04g15440R		BraA03g06650R		BraA10g10250R
										BraA03g02980R		Bo1g023840		BraA07g39330R		BraA03g06370R		Bo3g046980		BraA03g15190R		Bo2g134710		BraA03g25310R		BraA02g09590R		BraA03g15640R		BraA04g15990R		BraA03g06930R		BraA10g10310R
										BraA03g03810R		Bo1g028410		BraA07g39540R		BraA03g06400R		Bo3g053200		BraA03g15290R		Bo2g136140		BraA03g25590R		BraA02g09670R		BraA03g15670R		BraA04g16050R		BraA03g07150R		BraA10g11610R
										BraA03g04140R		Bo1g031820		BraA07g39940R		BraA03g06410R		Bo3g054390		BraA03g15300R		Bo2g137080		BraA03g25690R		BraA02g09720R		BraA03g16050R		BraA04g16800R		BraA03g07240R		BraA10g13580R
										BraA03g04970R		Bo1g033110		BraA07g39950R		BraA03g06420R		Bo3g054480		BraA03g15380R		Bo2g138940		BraA03g26180R		BraA02g09760R		BraA03g16070R		BraA04g16830R		BraA03g07250R		BraA10g14000R
										BraA03g05290R		Bo1g038920		BraA07g40410R		BraA03g06490R		Bo3g065340		BraA03g15400R		Bo2g140660		BraA03g26190R		BraA02g09830R		BraA03g16100R		BraA04g17120R		BraA03g07570R		BraA10g15790R
										BraA03g06200R		Bo1g040350		BraA07g40530R		BraA03g06500R		Bo3g065850		BraA03g15450R		Bo2g161420		BraA03g26210R		BraA02g09910R		BraA03g16330R		BraA04g17370R		BraA03g07690R		BraA10g15840R
										BraA03g06390R		Bo1g041870		BraA08g02420R		BraA03g06590R		Bo3g068930		BraA03g15460R		Bo2g164070		BraA03g26600R		BraA02g09930R		BraA03g16490R		BraA04g17420R		BraA03g08030R		BraA10g16410R
										BraA03g06420R		Bo1g042950		BraA08g03170R		BraA03g06690R		Bo3g073060		BraA03g15670R		Bo2g164300		BraA03g26800R		BraA02g09950R		BraA03g16550R		BraA04g17440R		BraA03g08440R		BraA10g19330R
										BraA03g06490R		Bo1g046460		BraA08g03650R		BraA03g06850R		Bo3g080060		BraA03g15770R		Bo2g165880		BraA03g26860R		BraA02g10100R		BraA03g16560R		BraA04g17540R		BraA03g08540R		BraA10g19680R
										BraA03g06500R		Bo1g046470		BraA08g04530R		BraA03g07040R		Bo3g081910		BraA03g15870R		Bo3g002870		BraA03g26870R		BraA02g10110R		BraA03g17020R		BraA04g17810R		BraA03g08720R		BraA10g20340R
										BraA03g06700R		Bo1g051410		BraA08g05260R		BraA03g07080R		Bo3g091310		BraA03g16050R		Bo3g002950		BraA03g27210R		BraA02g10170R		BraA03g17040R		BraA04g18540R		BraA03g08860R		BraA10g20580R
										BraA03g07370R		Bo1g053040		BraA08g05810R		BraA03g07110R		Bo3g091440		BraA03g16310R		Bo3g005320		BraA03g27770R		BraA02g10190R		BraA03g17220R		BraA04g19410R		BraA03g08870R		BraA10g20840R
										BraA03g08860R		Bo1g056730		BraA08g08240R		BraA03g07250R		Bo3g101220		BraA03g16360R		Bo3g007290		BraA03g27900R		BraA02g10220R		BraA03g17280R		BraA04g19430R		BraA03g08970R		BraA10g20980R
										BraA03g08870R		Bo1g057250		BraA08g08800R		BraA03g07350R		Bo3g103050		BraA03g16490R		Bo3g009470		BraA03g28060R		BraA02g10310R		BraA03g17450R		BraA04g20060R		BraA03g09560R		BraA10g22200R
										BraA03g09440R		Bo1g057530		BraA08g09540R		BraA03g07400R		Bo3g103200		BraA03g16510R		Bo3g021130		BraA03g28190R		BraA02g10350R		BraA03g17770R		BraA04g20520R		BraA03g09770R		BraA10g23210R
										BraA03g10000R		Bo1g057660		BraA08g10160R		BraA03g07570R		Bo3g103220		BraA03g16560R		Bo3g022040		BraA03g28340R		BraA02g10360R		BraA03g17890R		BraA04g21050R		BraA03g09800R		BraA10g23290R
										BraA03g10570R		Bo1g067300		BraA08g10410R		BraA03g08030R		Bo3g103270		BraA03g16570R		Bo3g022180		BraA03g28570R		BraA02g10430R		BraA03g18170R		BraA04g21100R		BraA03g10090R		BraA10g23520R
										BraA03g11290R		Bo1g071110		BraA08g10440R		BraA03g08090R		Bo3g104690		BraA03g16700R		Bo3g023330		BraA03g28750R		BraA02g10450R		BraA03g18390R		BraA04g21770R		BraA03g10110R		BraA10g24500R
										BraA03g11810R		Bo1g073600		BraA08g11120R		BraA03g08690R		Bo3g113340		BraA03g16710R		Bo3g023500		BraA03g28790R		BraA02g10570R		BraA03g18640R		BraA04g21870R		BraA03g10210R		BraA10g24740R
										BraA03g11970R		Bo1g078690		BraA08g11330R		BraA03g08710R		Bo3g123480		BraA03g16730R		Bo3g024650		BraA03g28990R		BraA02g10600R		BraA03g18650R		BraA04g22130R		BraA03g10490R		BraA10g25540R
										BraA03g12600R		Bo1g083490		BraA08g11360R		BraA03g08800R		Bo3g138610		BraA03g16740R		Bo3g026450		BraA03g29250R		BraA02g10620R		BraA03g18680R		BraA04g22290R		BraA03g10500R		BraA10g26080R
										BraA03g12850R		Bo1g090350		BraA08g11700R		BraA03g09090R		Bo3g143280		BraA03g16850R		Bo3g026590		BraA03g29310R		BraA02g10630R		BraA03g18850R		BraA04g22300R		BraA03g10570R		BraA10g26370R
										BraA03g13980R		Bo1g098690		BraA08g12140R		BraA03g09200R		Bo3g143660		BraA03g16930R		Bo3g026750		BraA03g29390R		BraA02g10810R		BraA03g18870R		BraA04g23320R		BraA03g10880R		BraA10g28370R
										BraA03g14690R		Bo1g101440		BraA08g12990R		BraA03g09480R		Bo3g143920		BraA03g16980R		Bo3g027570		BraA03g29480R		BraA02g10860R		BraA03g19000R		BraA04g25260R		BraA03g11130R		BraA10g29560R
										BraA03g14720R		Bo1g102380		BraA08g13680R		BraA03g09500R		Bo3g152940		BraA03g17030R		Bo3g031640		BraA03g29540R		BraA02g10880R		BraA03g19090R		BraA04g25520R		BraA03g11200R		BraA10g30820R
										BraA03g15160R		Bo1g103630		BraA08g13910R		BraA03g09550R		Bo3g160940		BraA03g17060R		Bo3g031790		BraA03g29550R		BraA02g10950R		BraA03g19380R		BraA04g25630R		BraA03g11220R		BraAxxg04740R
										BraA03g15670R		Bo1g105900		BraA08g14090R		BraA03g09560R		Bo3g162270		BraA03g17220R		Bo3g032160		BraA03g29710R		BraA02g11060R		BraA03g19400R		BraA04g25980R		BraA03g11230R		Bo1g003310
										BraA03g15870R		Bo1g108700		BraA08g14360R		BraA03g09610R		Bo3g167590		BraA03g17460R		Bo3g032660		BraA03g29790R		BraA02g11150R		BraA03g19740R		BraA04g26980R		BraA03g11280R		Bo1g005610
										BraA03g16310R		Bo1g112390		BraA08g14690R		BraA03g09730R		Bo3g173880		BraA03g17480R		Bo3g034540		BraA03g30130R		BraA02g11320R		BraA03g19920R		BraA04g27150R		BraA03g11460R		Bo1g006260
										BraA03g16510R		Bo1g112400		BraA08g15530R		BraA03g09980R		Bo3g184480		BraA03g17550R		Bo3g035690		BraA03g30140R		BraA02g11330R		BraA03g20020R		BraA04g27540R		BraA03g11560R		Bo1g007690
										BraA03g16700R		Bo1g116310		BraA08g15670R		BraA03g10000R		Bo3g185610		BraA03g17660R		Bo3g036540		BraA03g30400R		BraA02g11370R		BraA03g20050R		BraA04g28050R		BraA03g11690R		Bo1g008500
										BraA03g16740R		Bo1g118930		BraA08g16690R		BraA03g10100R		Bo4g007080		BraA03g17850R		Bo3g037150		BraA03g30420R		BraA02g11610R		BraA03g20430R		BraA04g28090R		BraA03g11750R		Bo1g009990
										BraA03g17810R		Bo1g122910		BraA08g17650R		BraA03g10110R		Bo4g009260		BraA03g17900R		Bo3g040040		BraA03g30510R		BraA02g11620R		BraA03g20670R		BraA04g29010R		BraA03g11970R		Bo1g010980
										BraA03g18680R		Bo1g134360		BraA08g18150R		BraA03g10480R		Bo4g012560		BraA03g17940R		Bo3g040230		BraA03g30540R		BraA02g11630R		BraA03g20690R		BraA04g29160R		BraA03g12200R		Bo1g011810
										BraA03g18830R		Bo1g134960		BraA08g18300R		BraA03g10500R		Bo4g014550		BraA03g18030R		Bo3g042440		BraA03g30570R		BraA02g11660R		BraA03g20700R		BraA04g30100R		BraA03g12280R		Bo1g011880
										BraA03g19380R		Bo1g135050		BraA08g18400R		BraA03g10590R		Bo4g024380		BraA03g18040R		Bo3g044330		BraA03g30610R		BraA02g11720R		BraA03g20710R		BraA04g30290R		BraA03g12300R		Bo1g014340
										BraA03g19840R		Bo1g138280		BraA08g18710R		BraA03g10880R		Bo4g030260		BraA03g18340R		Bo3g052490		BraA03g30650R		BraA02g11800R		BraA03g20820R		BraA04g30870R		BraA03g12340R		Bo1g014860
										BraA03g21290R		Bo1g139560		BraA08g18860R		BraA03g10910R		Bo4g048440		BraA03g18460R		Bo3g053010		BraA03g30800R		BraA02g11870R		BraA03g21070R		BraA04g30920R		BraA03g12390R		Bo1g014910
										BraA03g21440R		Bo1g139710		BraA08g19090R		BraA03g11180R		Bo4g064680		BraA03g18640R		Bo3g054390		BraA03g30880R		BraA02g11960R		BraA03g21710R		BraA05g01020R		BraA03g12500R		Bo1g016550
										BraA03g21580R		Bo1g144000		BraA08g19280R		BraA03g11460R		Bo4g070350		BraA03g18780R		Bo3g055940		BraA03g31390R		BraA02g12010R		BraA03g22050R		BraA05g01400R		BraA03g12640R		Bo1g017590
										BraA03g21980R		Bo1g144210		BraA08g20660R		BraA03g11940R		Bo4g078730		BraA03g18850R		Bo3g057470		BraA03g31440R		BraA02g12030R		BraA03g22240R		BraA05g01410R		BraA03g12940R		Bo1g017790
										BraA03g22420R		Bo1g144690		BraA08g22730R		BraA03g12010R		Bo4g102570		BraA03g18960R		Bo3g058950		BraA03g31560R		BraA02g12050R		BraA03g22470R		BraA05g01610R		BraA03g13050R		Bo1g017800
										BraA03g22760R		Bo1g144900		BraA08g24060R		BraA03g12020R		Bo4g104820		BraA03g18990R		Bo3g060580		BraA03g31820R		BraA02g12070R		BraA03g22570R		BraA05g01750R		BraA03g13130R		Bo1g019880
										BraA03g22870R		Bo1g147350		BraA08g24490R		BraA03g12030R		Bo4g104990		BraA03g19020R		Bo3g061150		BraA03g32090R		BraA02g12100R		BraA03g22610R		BraA05g01850R		BraA03g13300R		Bo1g020010
										BraA03g23510R		Bo1g147760		BraA08g25940R		BraA03g12040R		Bo4g105000		BraA03g19090R		Bo3g061180		BraA03g32270R		BraA02g12120R		BraA03g22700R		BraA05g02370R		BraA03g13400R		Bo1g020260
										BraA03g23650R		Bo1g150530		BraA08g26120R		BraA03g12060R		Bo4g111060		BraA03g19100R		Bo3g061790		BraA03g32380R		BraA02g12170R		BraA03g22910R		BraA05g02670R		BraA03g13430R		Bo1g021730
										BraA03g23960R		Bo1g157400		BraA08g26610R		BraA03g12190R		Bo4g111170		BraA03g19180R		Bo3g066750		BraA03g32590R		BraA02g12260R		BraA03g22940R		BraA05g02760R		BraA03g13450R		Bo1g022350
										BraA03g24480R		Bo1g158790		BraA08g27020R		BraA03g12200R		Bo4g111320		BraA03g19240R		Bo3g068860		BraA03g32710R		BraA02g12290R		BraA03g23080R		BraA05g02790R		BraA03g13820R		Bo1g023780
										BraA03g25670R		Bo2g006640		BraA08g28100R		BraA03g12310R		Bo4g111460		BraA03g19260R		Bo3g070140		BraA03g33100R		BraA02g12380R		BraA03g23170R		BraA05g02970R		BraA03g14260R		Bo1g025720
										BraA03g25680R		Bo2g007060		BraA08g28170R		BraA03g12430R		Bo4g112780		BraA03g19310R		Bo3g071570		BraA03g33190R		BraA02g12550R		BraA03g23410R		BraA05g03020R		BraA03g14690R		Bo1g028550
										BraA03g26430R		Bo2g008840		BraA08g29080R		BraA03g12470R		Bo4g112790		BraA03g19340R		Bo3g071750		BraA03g33960R		BraA02g12650R		BraA03g23540R		BraA05g03390R		BraA03g14940R		Bo1g029610
										BraA03g26440R		Bo2g008930		BraA08g29430R		BraA03g12600R		Bo4g120620		BraA03g19380R		Bo3g078730		BraA03g34170R		BraA02g12660R		BraA03g23550R		BraA05g03700R		BraA03g15160R		Bo1g033150
										BraA03g27070R		Bo2g009050		BraA08g30010R		BraA03g12760R		Bo4g121660		BraA03g19540R		Bo3g086880		BraA03g34250R		BraA02g12690R		BraA03g23610R		BraA05g03900R		BraA03g15180R		Bo1g037000
										BraA03g27080R		Bo2g009150		BraA08g30390R		BraA03g12860R		Bo4g122880		BraA03g19650R		Bo3g087000		BraA03g34470R		BraA02g12760R		BraA03g23680R		BraA05g04040R		BraA03g15380R		Bo1g037260
										BraA03g27300R		Bo2g009190		BraA08g31220R		BraA03g12880R		Bo4g131000		BraA03g19690R		Bo3g087160		BraA03g34960R		BraA02g12780R		BraA03g23780R		BraA05g04830R		BraA03g15460R		Bo1g037430
										BraA03g27340R		Bo2g010830		BraA08g31380R		BraA03g12970R		Bo4g137080		BraA03g19740R		Bo3g091720		BraA03g34980R		BraA02g12810R		BraA03g23820R		BraA05g04880R		BraA03g15550R		Bo1g039700
										BraA03g27840R		Bo2g011650		BraA08g31420R		BraA03g13050R		Bo4g137650		BraA03g19760R		Bo3g091760		BraA03g35240R		BraA02g12840R		BraA03g23850R		BraA05g05220R		BraA03g15670R		Bo1g040340
										BraA03g28490R		Bo2g012870		BraA08g32290R		BraA03g13120R		Bo4g140500		BraA03g19780R		Bo3g091770		BraA03g35710R		BraA02g13000R		BraA03g23910R		BraA05g05640R		BraA03g16050R		Bo1g040750
										BraA03g28740R		Bo2g013450		BraA08g32710R		BraA03g13300R		Bo4g143750		BraA03g19920R		Bo3g093700		BraA03g35720R		BraA02g13110R		BraA03g23940R		BraA05g05880R		BraA03g16080R		Bo1g042920
										BraA03g28970R		Bo2g016510		BraA08g32900R		BraA03g13370R		Bo4g151440		BraA03g19980R		Bo3g096460		BraA03g35730R		BraA02g13340R		BraA03g24130R		BraA05g05890R		BraA03g16130R		Bo1g043040
										BraA03g28980R		Bo2g016530		BraA08g33640R		BraA03g13510R		Bo4g158610		BraA03g20110R		Bo3g099230		BraA03g35840R		BraA02g13350R		BraA03g24360R		BraA05g06500R		BraA03g16230R		Bo1g046640
										BraA03g29380R		Bo2g020770		BraA08g34420R		BraA03g13540R		Bo4g164970		BraA03g20300R		Bo3g100800		BraA03g35860R		BraA02g13400R		BraA03g24410R		BraA05g06640R		BraA03g16680R		Bo1g047850
										BraA03g29410R		Bo2g022090		BraA09g01900R		BraA03g13690R		Bo4g170740		BraA03g20530R		Bo3g101180		BraA03g36060R		BraA02g13530R		BraA03g24510R		BraA05g07310R		BraA03g16830R		Bo1g049420
										BraA03g29550R		Bo2g023110		BraA09g01920R		BraA03g13750R		Bo4g176050		BraA03g20750R		Bo3g101250		BraA03g36070R		BraA02g13720R		BraA03g24530R		BraA05g07690R		BraA03g16850R		Bo1g053540
										BraA03g29640R		Bo2g023690		BraA09g02760R		BraA03g13900R		Bo4g177790		BraA03g20950R		Bo3g103050		BraA03g36190R		BraA02g13760R		BraA03g24590R		BraA05g08040R		BraA03g16930R		Bo1g054780
										BraA03g30400R		Bo2g023940		BraA09g03790R		BraA03g13930R		Bo4g178130		BraA03g21080R		Bo3g103150		BraA03g36390R		BraA02g13780R		BraA03g24910R		BraA05g08430R		BraA03g17280R		Bo1g055350
										BraA03g30870R		Bo2g028640		BraA09g05050R		BraA03g13950R		Bo4g178150		BraA03g21260R		Bo3g107020		BraA03g36410R		BraA02g13830R		BraA03g24990R		BraA05g08580R		BraA03g17560R		Bo1g056680
										BraA03g31100R		Bo2g041490		BraA09g06760R		BraA03g13980R		Bo4g182300		BraA03g21330R		Bo3g107030		BraA03g36700R		BraA02g14000R		BraA03g25070R		BraA05g08880R		BraA03g17580R		Bo1g056700
										BraA03g31220R		Bo2g047340		BraA09g06910R		BraA03g14030R		Bo4g185910		BraA03g21430R		Bo3g107930		BraA03g36770R		BraA02g14030R		BraA03g25180R		BraA05g08910R		BraA03g17670R		Bo1g078540
										BraA03g32000R		Bo2g051220		BraA09g07450R		BraA03g14120R		Bo4g186470		BraA03g21580R		Bo3g108060		BraA03g37240R		BraA02g14140R		BraA03g25480R		BraA05g09070R		BraA03g17850R		Bo1g086180
										BraA03g32250R		Bo2g052430		BraA09g08460R		BraA03g14270R		Bo4g187260		BraA03g22120R		Bo3g111110		BraA03g37250R		BraA02g14200R		BraA03g25760R		BraA05g09780R		BraA03g17940R		Bo1g087980
										BraA03g32380R		Bo2g052440		BraA09g08590R		BraA03g14390R		Bo4g187640		BraA03g22140R		Bo3g112260		BraA03g37420R		BraA02g14210R		BraA03g26070R		BraA05g10100R		BraA03g18040R		Bo1g090150
										BraA03g32710R		Bo2g055930		BraA09g08630R		BraA03g14520R		Bo4g187990		BraA03g22250R		Bo3g116270		BraA03g37740R		BraA02g14240R		BraA03g26110R		BraA05g10290R		BraA03g18170R		Bo1g093150
										BraA03g34510R		Bo2g056230		BraA09g08680R		BraA03g14690R		Bo4g188600		BraA03g22290R		Bo3g130430		BraA03g37770R		BraA02g14350R		BraA03g26120R		BraA05g10480R		BraA03g18410R		Bo1g095720
										BraA03g35020R		Bo2g066780		BraA09g08760R		BraA03g14720R		Bo4g191460		BraA03g22480R		Bo3g132530		BraA03g37840R		BraA02g14430R		BraA03g26170R		BraA05g10970R		BraA03g18610R		Bo1g098370
										BraA03g35210R		Bo2g078940		BraA09g08900R		BraA03g14730R		Bo4g192880		BraA03g22570R		Bo3g135880		BraA03g37850R		BraA02g14440R		BraA03g26210R		BraA05g11230R		BraA03g18680R		Bo1g101930
										BraA03g35360R		Bo2g080680		BraA09g09170R		BraA03g14780R		Bo4g197450		BraA03g22690R		Bo3g138610		BraA03g37940R		BraA02g14450R		BraA03g26400R		BraA05g11450R		BraA03g18750R		Bo1g103570
										BraA03g35370R		Bo2g083880		BraA09g10360R		BraA03g14880R		Bo5g001350		BraA03g22790R		Bo3g139920		BraA03g38020R		BraA02g14500R		BraA03g26500R		BraA05g11520R		BraA03g18770R		Bo1g103630
										BraA03g35470R		Bo2g094860		BraA09g10430R		BraA03g14940R		Bo5g002640		BraA03g23000R		Bo3g141390		BraA03g38030R		BraA02g14580R		BraA03g26720R		BraA05g11530R		BraA03g19060R		Bo1g103860
										BraA03g35760R		Bo2g098980		BraA09g10650R		BraA03g15080R		Bo5g004810		BraA03g23010R		Bo3g147770		BraA03g38300R		BraA02g14660R		BraA03g26860R		BraA05g11720R		BraA03g19080R		Bo1g117420
										BraA03g36070R		Bo2g105330		BraA09g10660R		BraA03g15160R		Bo5g005120		BraA03g23080R		Bo3g152630		BraA03g39000R		BraA02g14670R		BraA03g27650R		BraA05g12000R		BraA03g19090R		Bo1g119170
										BraA03g37020R		Bo2g109320		BraA09g10810R		BraA03g15180R		Bo5g007340		BraA03g23240R		Bo3g155380		BraA03g39110R		BraA02g14680R		BraA03g27910R		BraA05g12110R		BraA03g19110R		Bo1g139320
										BraA03g37420R		Bo2g118200		BraA09g11060R		BraA03g15190R		Bo5g007870		BraA03g23290R		Bo3g162720		BraA03g39150R		BraA02g14720R		BraA03g28000R		BraA05g12640R		BraA03g19210R		Bo1g139790
										BraA03g37550R		Bo2g120530		BraA09g11130R		BraA03g15230R		Bo5g008140		BraA03g23340R		Bo3g167190		BraA03g39420R		BraA02g14750R		BraA03g28180R		BraA05g12790R		BraA03g19260R		Bo1g143790
										BraA03g39110R		Bo2g121180		BraA09g13500R		BraA03g15270R		Bo5g008590		BraA03g23390R		Bo3g167250		BraA03g39700R		BraA02g14790R		BraA03g28260R		BraA05g12840R		BraA03g19300R		Bo1g144280
										BraA03g39880R		Bo2g124420		BraA09g13570R		BraA03g15380R		Bo5g008870		BraA03g23410R		Bo3g168720		BraA03g39740R		BraA02g14840R		BraA03g28530R		BraA05g12850R		BraA03g19370R		Bo1g144420
										BraA03g40710R		Bo2g136590		BraA09g14170R		BraA03g15500R		Bo5g009910		BraA03g23480R		Bo3g170960		BraA03g39950R		BraA02g14910R		BraA03g28750R		BraA05g13180R		BraA03g19390R		Bo1g144900
										BraA03g40770R		Bo2g136600		BraA09g14410R		BraA03g15550R		Bo5g020190		BraA03g23510R		Bo3g178220		BraA03g40070R		BraA02g14920R		BraA03g28790R		BraA05g13710R		BraA03g19400R		Bo1g147710
										BraA03g41040R		Bo2g137140		BraA09g14450R		BraA03g15670R		Bo5g021480		BraA03g23540R		Bo3g184660		BraA03g40090R		BraA02g14960R		BraA03g29090R		BraA05g13880R		BraA03g19500R		Bo1g152060
										BraA03g41120R		Bo2g149510		BraA09g14680R		BraA03g15680R		Bo5g022200		BraA03g23560R		Bo3g185540		BraA03g40280R		BraA02g15040R		BraA03g29130R		BraA05g14290R		BraA03g19560R		Bo2g004040
										BraA03g41620R		Bo2g150410		BraA09g14810R		BraA03g15770R		Bo5g023920		BraA03g23710R		Bo4g013150		BraA03g40510R		BraA02g15080R		BraA03g29140R		BraA05g14320R		BraA03g20070R		Bo2g008600
										BraA03g41670R		Bo2g150430		BraA09g15340R		BraA03g15870R		Bo5g025360		BraA03g23870R		Bo4g014710		BraA03g40520R		BraA02g15110R		BraA03g29320R		BraA05g14720R		BraA03g20150R		Bo2g008990
										BraA03g41730R		Bo2g154020		BraA09g15480R		BraA03g15990R		Bo5g028010		BraA03g23890R		Bo4g021190		BraA03g40710R		BraA02g15170R		BraA03g29360R		BraA05g14780R		BraA03g20170R		Bo2g014290
										BraA03g42130R		Bo2g158710		BraA09g15550R		BraA03g16150R		Bo5g030410		BraA03g23920R		Bo4g023980		BraA03g40730R		BraA02g15260R		BraA03g29390R		BraA05g15050R		BraA03g20540R		Bo2g018080
										BraA03g42390R		Bo2g159320		BraA09g16030R		BraA03g16250R		Bo5g033140		BraA03g24180R		Bo4g025500		BraA03g40890R		BraA02g15360R		BraA03g29480R		BraA05g15240R		BraA03g20550R		Bo2g018380
										BraA03g42710R		Bo3g001960		BraA09g16630R		BraA03g16340R		Bo5g034610		BraA03g24340R		Bo4g026670		BraA03g40990R		BraA02g15390R		BraA03g29710R		BraA05g15250R		BraA03g20700R		Bo2g023260
										BraA03g42890R		Bo3g003930		BraA09g16820R		BraA03g16360R		Bo5g041130		BraA03g24410R		Bo4g026840		BraA03g41110R		BraA02g15410R		BraA03g30010R		BraA05g15280R		BraA03g20910R		Bo2g025310
										BraA03g43000R		Bo3g010340		BraA09g18030R		BraA03g16430R		Bo5g041440		BraA03g24480R		Bo4g027080		BraA03g41160R		BraA02g15490R		BraA03g30100R		BraA05g15490R		BraA03g21260R		Bo2g046180
										BraA03g43450R		Bo3g012260		BraA09g19190R		BraA03g16470R		Bo5g042670		BraA03g24710R		Bo4g036210		BraA03g41310R		BraA02g15500R		BraA03g30270R		BraA05g15560R		BraA03g21300R		Bo2g050600
										BraA03g43530R		Bo3g012500		BraA09g19660R		BraA03g16550R		Bo5g044930		BraA03g24750R		Bo4g039010		BraA03g41690R		BraA02g15560R		BraA03g30300R		BraA05g16210R		BraA03g21480R		Bo2g052440
										BraA03g44240R		Bo3g013760		BraA09g19780R		BraA03g16700R		Bo5g052390		BraA03g24900R		Bo4g039310		BraA03g41760R		BraA02g15580R		BraA03g30320R		BraA05g16430R		BraA03g21670R		Bo2g052580
										BraA03g44410R		Bo3g017370		BraA09g20150R		BraA03g16710R		Bo5g054580		BraA03g25070R		Bo4g039330		BraA03g42000R		BraA02g15590R		BraA03g30490R		BraA05g16910R		BraA03g21710R		Bo2g052640
										BraA03g44520R		Bo3g018430		BraA09g20440R		BraA03g16740R		Bo5g057040		BraA03g25140R		Bo4g039350		BraA03g42150R		BraA02g15760R		BraA03g30620R		BraA05g17700R		BraA03g21740R		Bo2g052660
										BraA03g44570R		Bo3g021940		BraA09g21370R		BraA03g16800R		Bo5g062930		BraA03g25270R		Bo4g056240		BraA03g42390R		BraA02g15850R		BraA03g30880R		BraA05g17710R		BraA03g22230R		Bo2g055930
										BraA03g45560R		Bo3g022040		BraA09g22160R		BraA03g16830R		Bo5g062980		BraA03g25310R		Bo4g061500		BraA03g42450R		BraA02g15890R		BraA03g30920R		BraA05g18050R		BraA03g22300R		Bo2g059000
										BraA03g46550R		Bo3g022100		BraA09g22450R		BraA03g17020R		Bo5g065870		BraA03g25370R		Bo4g062570		BraA03g42590R		BraA02g15900R		BraA03g31130R		BraA05g18210R		BraA03g22350R		Bo2g076750
										BraA03g47200R		Bo3g022830		BraA09g22520R		BraA03g17280R		Bo5g068150		BraA03g25460R		Bo4g071620		BraA03g42630R		BraA02g15960R		BraA03g31270R		BraA05g18510R		BraA03g22570R		Bo2g079210
										BraA03g47240R		Bo3g023230		BraA09g22840R		BraA03g17320R		Bo5g068170		BraA03g25520R		Bo4g074370		BraA03g42690R		BraA02g15980R		BraA03g31300R		BraA05g19080R		BraA03g22600R		Bo2g085230
										BraA03g47510R		Bo3g024840		BraA09g23070R		BraA03g17390R		Bo5g085060		BraA03g25570R		Bo4g078470		BraA03g42720R		BraA02g15990R		BraA03g31340R		BraA05g19360R		BraA03g22740R		Bo2g086400
										BraA03g47730R		Bo3g025130		BraA09g23210R		BraA03g17480R		Bo5g092940		BraA03g25640R		Bo4g087130		BraA03g42780R		BraA02g16040R		BraA03g31350R		BraA05g19390R		BraA03g22900R		Bo2g095710
										BraA03g47960R		Bo3g028260		BraA09g24070R		BraA03g17810R		Bo5g111160		BraA03g25660R		Bo4g098290		BraA03g42810R		BraA02g16100R		BraA03g31390R		BraA05g19540R		BraA03g23110R		Bo2g096180
										BraA03g48450R		Bo3g031940		BraA09g26600R		BraA03g17900R		Bo5g114070		BraA03g25670R		Bo4g104840		BraA03g42870R		BraA02g16110R		BraA03g31620R		BraA05g19640R		BraA03g23170R		Bo2g101960
										BraA03g48620R		Bo3g032230		BraA09g27400R		BraA03g18040R		Bo5g115340		BraA03g25690R		Bo4g107890		BraA03g43000R		BraA02g16460R		BraA03g31860R		BraA05g20320R		BraA03g23480R		Bo2g103340
										BraA03g48650R		Bo3g034410		BraA09g27820R		BraA03g18170R		Bo5g115360		BraA03g25850R		Bo4g108000		BraA03g43410R		BraA02g16500R		BraA03g31980R		BraA05g20350R		BraA03g23520R		Bo2g110560
										BraA03g49800R		Bo3g034970		BraA09g28590R		BraA03g18610R		Bo5g115730		BraA03g26190R		Bo4g108130		BraA03g43700R		BraA02g16560R		BraA03g32000R		BraA05g20980R		BraA03g23780R		Bo2g116210
										BraA03g50040R		Bo3g035110		BraA09g28750R		BraA03g18850R		Bo5g122700		BraA03g26420R		Bo4g108370		BraA03g43790R		BraA02g16640R		BraA03g32010R		BraA05g21500R		BraA03g23870R		Bo2g116270
										BraA03g50060R		Bo3g035160		BraA09g29690R		BraA03g19010R		Bo5g123520		BraA03g26540R		Bo4g111530		BraA03g44020R		BraA02g16740R		BraA03g32130R		BraA05g21560R		BraA03g23910R		Bo2g118200
										BraA03g50070R		Bo3g035690		BraA09g30530R		BraA03g19110R		Bo5g126530		BraA03g26570R		Bo4g115370		BraA03g44090R		BraA02g16770R		BraA03g32270R		BraA05g22020R		BraA03g24020R		Bo2g132270
										BraA03g50450R		Bo3g036740		BraA09g31860R		BraA03g19240R		Bo5g126610		BraA03g26760R		Bo4g118300		BraA03g44260R		BraA02g16820R		BraA03g32330R		BraA05g22070R		BraA03g24130R		Bo2g133520
										BraA03g50550R		Bo3g036930		BraA09g32460R		BraA03g19290R		Bo5g127620		BraA03g26780R		Bo4g125720		BraA03g44490R		BraA02g16950R		BraA03g32620R		BraA05g22490R		BraA03g24140R		Bo2g134050
										BraA03g51150R		Bo3g037150		BraA09g33530R		BraA03g19380R		Bo5g130380		BraA03g26860R		Bo4g127150		BraA03g44550R		BraA02g17010R		BraA03g32680R		BraA05g22510R		BraA03g24410R		Bo2g134090
										BraA03g52560R		Bo3g037170		BraA09g33670R		BraA03g19500R		Bo5g131720		BraA03g26970R		Bo4g127380		BraA03g44620R		BraA02g17100R		BraA03g32710R		BraA05g22670R		BraA03g24720R		Bo2g136130
										BraA03g53280R		Bo3g037220		BraA09g34090R		BraA03g19560R		Bo5g135090		BraA03g27010R		Bo4g133280		BraA03g44830R		BraA02g17120R		BraA03g32760R		BraA05g22680R		BraA03g24760R		Bo2g136660
										BraA03g53370R		Bo3g037720		BraA09g34640R		BraA03g19650R		Bo5g135110		BraA03g27100R		Bo4g133380		BraA03g44890R		BraA02g17130R		BraA03g33090R		BraA05g23180R		BraA03g25070R		Bo2g138750
										BraA03g53460R		Bo3g039120		BraA09g34680R		BraA03g19690R		Bo5g136640		BraA03g27140R		Bo4g134520		BraA03g45100R		BraA02g17140R		BraA03g33190R		BraA05g23220R		BraA03g25190R		Bo2g140510
										BraA03g54080R		Bo3g039170		BraA09g37230R		BraA03g19740R		Bo5g139570		BraA03g27630R		Bo4g140300		BraA03g45150R		BraA02g17150R		BraA03g33770R		BraA05g23430R		BraA03g25210R		Bo2g149670
										BraA03g54490R		Bo3g042330		BraA09g37310R		BraA03g19870R		Bo5g139990		BraA03g27770R		Bo4g140500		BraA03g45250R		BraA02g17200R		BraA03g34430R		BraA05g23630R		BraA03g25400R		Bo2g155070
										BraA03g54510R		Bo3g047190		BraA09g38380R		BraA03g20110R		Bo5g145130		BraA03g28000R		Bo4g140540		BraA03g45430R		BraA02g17290R		BraA03g34440R		BraA05g24190R		BraA03g25520R		Bo2g159190
										BraA03g54910R		Bo3g048280		BraA09g38550R		BraA03g20310R		Bo5g145260		BraA03g28060R		Bo4g144050		BraA03g45440R		BraA02g17320R		BraA03g34580R		BraA05g24390R		BraA03g25530R		Bo2g159320
										BraA03g55230R		Bo3g048320		BraA09g38560R		BraA03g20350R		Bo5g152600		BraA03g28180R		Bo4g147040		BraA03g45470R		BraA02g17330R		BraA03g34700R		BraA05g24410R		BraA03g25570R		Bo2g161250
										BraA03g55250R		Bo3g048640		BraA09g38630R		BraA03g20390R		Bo6g018000		BraA03g28190R		Bo4g149450		BraA03g45580R		BraA02g17380R		BraA03g34760R		BraA05g24600R		BraA03g25630R		Bo2g164070
										BraA03g55530R		Bo3g052290		BraA09g39050R		BraA03g20650R		Bo6g024730		BraA03g28290R		Bo4g154080		BraA03g45590R		BraA02g17450R		BraA03g34840R		BraA05g24890R		BraA03g25850R		Bo3g002870
										BraA03g55650R		Bo3g052480		BraA09g39680R		BraA03g20690R		Bo6g026480		BraA03g28410R		Bo4g157410		BraA03g45740R		BraA02g17470R		BraA03g35020R		BraA05g25140R		BraA03g26420R		Bo3g005320
										BraA03g55940R		Bo3g053010		BraA09g39890R		BraA03g20700R		Bo6g031220		BraA03g28570R		Bo4g158880		BraA03g45760R		BraA02g17510R		BraA03g35280R		BraA05g25260R		BraA03g26450R		Bo3g009570
										BraA03g56080R		Bo3g053260		BraA09g40460R		BraA03g20820R		Bo6g031730		BraA03g28730R		Bo4g160060		BraA03g45820R		BraA02g17540R		BraA03g35360R		BraA05g25330R		BraA03g26480R		Bo3g013180
										BraA03g57500R		Bo3g054620		BraA09g40670R		BraA03g21240R		Bo6g039580		BraA03g28750R		Bo4g165250		BraA03g46030R		BraA02g17550R		BraA03g35390R		BraA05g25820R		BraA03g26500R		Bo3g013690
										BraA03g58410R		Bo3g054700		BraA09g41280R		BraA03g21570R		Bo6g039690		BraA03g28790R		Bo4g168070		BraA03g46530R		BraA02g17680R		BraA03g35450R		BraA05g26000R		BraA03g26530R		Bo3g013760
										BraA03g58680R		Bo3g055540		BraA09g41350R		BraA03g21580R		Bo6g041180		BraA03g29140R		Bo4g168080		BraA03g46580R		BraA02g17840R		BraA03g35720R		BraA05g26440R		BraA03g26540R		Bo3g013880
										BraA03g58970R		Bo3g058560		BraA09g41740R		BraA03g21690R		Bo6g050630		BraA03g29390R		Bo4g169300		BraA03g46620R		BraA02g17950R		BraA03g35760R		BraA05g26900R		BraA03g26700R		Bo3g014030
										BraA03g59660R		Bo3g058680		BraA09g42300R		BraA03g21910R		Bo6g058880		BraA03g29440R		Bo4g173660		BraA03g46630R		BraA02g17990R		BraA03g35810R		BraA05g26920R		BraA03g26940R		Bo3g015330
										BraA03g59870R		Bo3g060560		BraA09g42310R		BraA03g21960R		Bo6g064820		BraA03g29480R		Bo4g173780		BraA03g46880R		BraA02g18040R		BraA03g35840R		BraA05g26970R		BraA03g27140R		Bo3g021780
										BraA03g60110R		Bo3g060860		BraA09g42660R		BraA03g22020R		Bo6g079450		BraA03g29540R		Bo4g176450		BraA03g47000R		BraA02g18060R		BraA03g36060R		BraA05g27380R		BraA03g27620R		Bo3g022040
										BraA04g01390R		Bo3g061030		BraA09g43390R		BraA03g22140R		Bo6g079710		BraA03g29610R		Bo4g177620		BraA03g47070R		BraA02g18160R		BraA03g36070R		BraA05g27450R		BraA03g27830R		Bo3g022470
										BraA04g02280R		Bo3g061860		BraA09g44380R		BraA03g22240R		Bo6g080830		BraA03g29720R		Bo4g187700		BraA03g47110R		BraA02g18320R		BraA03g36280R		BraA05g27610R		BraA03g27850R		Bo3g022670
										BraA04g03200R		Bo3g062750		BraA09g45170R		BraA03g22290R		Bo6g081730		BraA03g29790R		Bo4g187770		BraA03g47350R		BraA02g18340R		BraA03g36300R		BraA05g28020R		BraA03g28000R		Bo3g023070
										BraA04g03640R		Bo3g064170		BraA09g45260R		BraA03g22310R		Bo6g081760		BraA03g29810R		Bo4g192890		BraA03g47410R		BraA02g18430R		BraA03g36510R		BraA05g28140R		BraA03g28060R		Bo3g023500
										BraA04g04070R		Bo3g064550		BraA09g45870R		BraA03g22350R		Bo6g085040		BraA03g29870R		Bo4g194280		BraA03g47590R		BraA02g18460R		BraA03g36700R		BraA05g28180R		BraA03g28180R		Bo3g024070
										BraA04g04480R		Bo3g065170		BraA09g46090R		BraA03g22570R		Bo6g087500		BraA03g29920R		Bo4g196040		BraA03g47600R		BraA02g18560R		BraA03g36750R		BraA05g28290R		BraA03g28450R		Bo3g024770
										BraA04g04890R		Bo3g065710		BraA09g46180R		BraA03g22790R		Bo6g087680		BraA03g30040R		Bo5g001370		BraA03g47770R		BraA02g18680R		BraA03g37040R		BraA05g28560R		BraA03g29010R		Bo3g026440
										BraA04g04910R		Bo3g068040		BraA09g46530R		BraA03g22850R		Bo6g091470		BraA03g30160R		Bo5g002450		BraA03g47830R		BraA02g18730R		BraA03g37140R		BraA05g28590R		BraA03g29120R		Bo3g027570
										BraA04g05720R		Bo3g070270		BraA09g46670R		BraA03g22920R		Bo6g094190		BraA03g30340R		Bo5g002650		BraA03g47920R		BraA02g18750R		BraA03g37590R		BraA05g28910R		BraA03g29150R		Bo3g028490
										BraA04g06810R		Bo3g071570		BraA09g46940R		BraA03g23080R		Bo6g095630		BraA03g30650R		Bo5g003390		BraA03g48130R		BraA02g18760R		BraA03g37630R		BraA05g29200R		BraA03g29220R		Bo3g029780
										BraA04g08020R		Bo3g071900		BraA09g47230R		BraA03g23130R		Bo6g098440		BraA03g30670R		Bo5g003480		BraA03g48600R		BraA02g18840R		BraA03g37700R		BraA05g29240R		BraA03g29370R		Bo3g030160
										BraA04g08250R		Bo3g071910		BraA09g47320R		BraA03g23510R		Bo6g099480		BraA03g30800R		Bo5g004310		BraA03g48620R		BraA02g18870R		BraA03g37830R		BraA05g29420R		BraA03g29410R		Bo3g032470
										BraA04g08920R		Bo3g073020		BraA09g47730R		BraA03g23780R		Bo6g099530		BraA03g30850R		Bo5g004330		BraA03g48770R		BraA02g19290R		BraA03g37850R		BraA05g29930R		BraA03g29420R		Bo3g032500
										BraA04g09060R		Bo3g076050		BraA09g47850R		BraA03g23920R		Bo6g105160		BraA03g30920R		Bo5g005140		BraA03g48890R		BraA02g19320R		BraA03g38310R		BraA05g30210R		BraA03g29580R		Bo3g034470
										BraA04g09490R		Bo3g082070		BraA09g48000R		BraA03g23960R		Bo6g106280		BraA03g31010R		Bo5g007030		BraA03g49330R		BraA02g19330R		BraA03g38680R		BraA05g30280R		BraA03g29590R		Bo3g034540
										BraA04g11070R		Bo3g083440		BraA09g48740R		BraA03g24140R		Bo6g106350		BraA03g31270R		Bo5g007790		BraA03g49450R		BraA02g19360R		BraA03g39000R		BraA05g30510R		BraA03g29830R		Bo3g035200
										BraA04g11470R		Bo3g084360		BraA09g48840R		BraA03g24170R		Bo6g106880		BraA03g31780R		Bo5g008040		BraA03g49990R		BraA02g19510R		BraA03g39360R		BraA05g30520R		BraA03g29920R		Bo3g036120
										BraA04g11560R		Bo3g087110		BraA09g48850R		BraA03g24410R		Bo6g107160		BraA03g31820R		Bo5g009340		BraA03g50200R		BraA02g19660R		BraA03g39420R		BraA05g30640R		BraA03g29940R		Bo3g037090
										BraA04g11800R		Bo3g091760		BraA09g48890R		BraA03g24440R		Bo6g108640		BraA03g31850R		Bo5g010440		BraA03g50230R		BraA02g19760R		BraA03g39440R		BraA05g30860R		BraA03g30100R		Bo3g039440
										BraA04g11840R		Bo3g096340		BraA09g49350R		BraA03g24530R		Bo6g110580		BraA03g31860R		Bo5g010670		BraA03g50380R		BraA02g19940R		BraA03g39490R		BraA05g31240R		BraA03g30270R		Bo3g039990
										BraA04g12360R		Bo3g097570		BraA09g49930R		BraA03g24790R		Bo6g114450		BraA03g31980R		Bo5g013650		BraA03g50430R		BraA02g19950R		BraA03g39600R		BraA05g31330R		BraA03g30320R		Bo3g040040
										BraA04g12500R		Bo3g097890		BraA09g50280R		BraA03g24810R		Bo6g115880		BraA03g31990R		Bo5g014790		BraA03g50450R		BraA02g20010R		BraA03g40000R		BraA05g31340R		BraA03g30330R		Bo3g041850
										BraA04g12650R		Bo3g101700		BraA09g51270R		BraA03g24840R		Bo6g116660		BraA03g32000R		Bo5g014990		BraA03g50660R		BraA02g20230R		BraA03g40130R		BraA05g31360R		BraA03g30400R		Bo3g042530
										BraA04g13830R		Bo3g102800		BraA09g51470R		BraA03g24900R		Bo6g117860		BraA03g32010R		Bo5g017790		BraA03g50740R		BraA02g20280R		BraA03g40310R		BraA05g31450R		BraA03g30560R		Bo3g042990
										BraA04g14780R		Bo3g103180		BraA09g52400R		BraA03g25140R		Bo6g118010		BraA03g32090R		Bo5g019500		BraA03g50760R		BraA02g20350R		BraA03g40430R		BraA05g32050R		BraA03g30850R		Bo3g044210
										BraA04g14840R		Bo3g107320		BraA09g53180R		BraA03g25180R		Bo6g118760		BraA03g32180R		Bo5g020100		BraA03g50810R		BraA02g20400R		BraA03g40510R		BraA05g32580R		BraA03g30860R		Bo3g045490
										BraA04g15660R		Bo3g109740		BraA09g53190R		BraA03g25270R		Bo6g119830		BraA03g32210R		Bo5g021920		BraA03g50900R		BraA02g20550R		BraA03g40520R		BraA05g32590R		BraA03g30890R		Bo3g046980
										BraA04g16520R		Bo3g132900		BraA09g53240R		BraA03g25370R		Bo6g120120		BraA03g32250R		Bo5g022000		BraA03g51050R		BraA02g20590R		BraA03g40770R		BraA05g32640R		BraA03g30900R		Bo3g048320
										BraA04g17970R		Bo3g133020		BraA09g53760R		BraA03g25400R		Bo6g121650		BraA03g32590R		Bo5g023560		BraA03g51160R		BraA02g20600R		BraA03g41010R		BraA05g32940R		BraA03g31100R		Bo3g049920
										BraA04g18580R		Bo3g135760		BraA09g54710R		BraA03g25470R		Bo6g124520		BraA03g33000R		Bo5g023610		BraA03g51250R		BraA02g20800R		BraA03g41080R		BraA05g33180R		BraA03g31130R		Bo3g049940
										BraA04g19200R		Bo3g138370		BraA09g54740R		BraA03g25640R		Bo7g003610		BraA03g33140R		Bo5g023710		BraA03g51410R		BraA02g20860R		BraA03g41110R		BraA05g33360R		BraA03g31450R		Bo3g052130
										BraA04g20470R		Bo3g139980		BraA09g55850R		BraA03g25690R		Bo7g003890		BraA03g33190R		Bo5g025040		BraA03g51490R		BraA02g20900R		BraA03g41190R		BraA05g33430R		BraA03g31690R		Bo3g052140
										BraA04g20750R		Bo3g140090		BraA09g57180R		BraA03g26110R		Bo7g011500		BraA03g33700R		Bo5g027520		BraA03g51780R		BraA02g20930R		BraA03g41560R		BraA05g33450R		BraA03g31860R		Bo3g052570
										BraA04g20830R		Bo3g143620		BraA09g59480R		BraA03g26140R		Bo7g014680		BraA03g33840R		Bo5g029090		BraA03g51900R		BraA02g21010R		BraA03g41570R		BraA05g33460R		BraA03g31980R		Bo3g052590
										BraA04g21030R		Bo3g143750		BraA09g59860R		BraA03g26210R		Bo7g021010		BraA03g33960R		Bo5g033120		BraA03g52100R		BraA02g21020R		BraA03g41670R		BraA05g33490R		BraA03g32250R		Bo3g054390
										BraA04g21170R		Bo3g146320		BraA09g61950R		BraA03g26430R		Bo7g021410		BraA03g33980R		Bo5g034300		BraA03g52250R		BraA02g21090R		BraA03g41870R		BraA05g33830R		BraA03g32380R		Bo3g054580
										BraA04g21180R		Bo3g149240		BraA09g61980R		BraA03g26500R		Bo7g026610		BraA03g34100R		Bo5g034370		BraA03g52400R		BraA02g21130R		BraA03g41880R		BraA05g34200R		BraA03g32620R		Bo3g055060
										BraA04g21490R		Bo3g149390		BraA09g63490R		BraA03g26540R		Bo7g032890		BraA03g34270R		Bo5g034580		BraA03g52490R		BraA02g21210R		BraA03g41970R		BraA05g34250R		BraA03g33100R		Bo3g055510
										BraA04g22100R		Bo3g150060		BraA09g63770R		BraA03g26570R		Bo7g040370		BraA03g34470R		Bo5g035170		BraA03g52560R		BraA02g21450R		BraA03g42030R		BraA05g34380R		BraA03g33190R		Bo3g055710
										BraA04g22200R		Bo3g153060		BraA10g01200R		BraA03g26590R		Bo7g043720		BraA03g34840R		Bo5g038790		BraA03g52740R		BraA02g21540R		BraA03g42080R		BraA05g34470R		BraA03g33290R		Bo3g058550
										BraA04g22560R		Bo3g153180		BraA10g01300R		BraA03g26700R		Bo7g047020		BraA03g34960R		Bo5g038820		BraA03g52790R		BraA02g21740R		BraA03g42530R		BraA05g34480R		BraA03g33310R		Bo3g058840
										BraA04g22980R		Bo3g153740		BraA10g01530R		BraA03g26780R		Bo7g050270		BraA03g35340R		Bo5g038910		BraA03g52880R		BraA02g22070R		BraA03g42580R		BraA05g35160R		BraA03g33360R		Bo3g060290
										BraA04g23590R		Bo3g156800		BraA10g01800R		BraA03g26800R		Bo7g050290		BraA03g35370R		Bo5g039200		BraA03g53120R		BraA02g22080R		BraA03g42590R		BraA05g35560R		BraA03g33540R		Bo3g061440
										BraA04g23890R		Bo3g162730		BraA10g02700R		BraA03g26870R		Bo7g057670		BraA03g35380R		Bo5g039950		BraA03g53550R		BraA02g22150R		BraA03g42690R		BraA05g35670R		BraA03g33610R		Bo3g062050
										BraA04g24580R		Bo3g165550		BraA10g02910R		BraA03g27100R		Bo7g057870		BraA03g35510R		Bo5g041130		BraA03g53770R		BraA02g22190R		BraA03g42710R		BraA05g35850R		BraA03g33680R		Bo3g063980
										BraA04g24710R		Bo3g168690		BraA10g03090R		BraA03g27180R		Bo7g059620		BraA03g35710R		Bo5g042970		BraA03g54260R		BraA02g22220R		BraA03g42780R		BraA05g36030R		BraA03g33850R		Bo3g064930
										BraA04g25890R		Bo3g169050		BraA10g03330R		BraA03g27340R		Bo7g062280		BraA03g35800R		Bo5g043090		BraA03g55060R		BraA02g22350R		BraA03g42790R		BraA05g36100R		BraA03g33980R		Bo3g066010
										BraA04g26090R		Bo3g169210		BraA10g03580R		BraA03g27440R		Bo7g062340		BraA03g35850R		Bo5g043280		BraA03g55250R		BraA02g22360R		BraA03g42870R		BraA05g36530R		BraA03g34000R		Bo3g066460
										BraA04g26280R		Bo3g171180		BraA10g04820R		BraA03g27450R		Bo7g069940		BraA03g35920R		Bo5g044930		BraA03g55530R		BraA02g22460R		BraA03g42930R		BraA05g36700R		BraA03g34440R		Bo3g070140
										BraA04g26410R		Bo3g172380		BraA10g05640R		BraA03g27500R		Bo7g071490		BraA03g36000R		Bo5g044940		BraA03g55720R		BraA02g22480R		BraA03g43410R		BraA05g37150R		BraA03g34580R		Bo3g071470
										BraA04g26440R		Bo3g175320		BraA10g05860R		BraA03g27590R		Bo7g077450		BraA03g36280R		Bo5g049450		BraA03g55800R		BraA02g22540R		BraA03g43470R		BraA05g37250R		BraA03g35020R		Bo3g071660
										BraA04g27390R		Bo3g175490		BraA10g06040R		BraA03g27620R		Bo7g080420		BraA03g36290R		Bo5g052340		BraA03g56070R		BraA02g22730R		BraA03g43600R		BraA05g37600R		BraA03g35260R		Bo3g073180
										BraA04g27490R		Bo3g175640		BraA10g06170R		BraA03g27690R		Bo7g081340		BraA03g36300R		Bo5g054690		BraA03g56300R		BraA02g22800R		BraA03g43700R		BraA05g38000R		BraA03g35300R		Bo3g076120
										BraA04g28050R		Bo3g175830		BraA10g07260R		BraA03g27770R		Bo7g082260		BraA03g36410R		Bo5g059800		BraA03g56420R		BraA02g23010R		BraA03g43770R		BraA05g38260R		BraA03g35460R		Bo3g076240
										BraA04g28980R		Bo3g177100		BraA10g08220R		BraA03g27900R		Bo7g084490		BraA03g36700R		Bo5g065830		BraA03g56750R		BraA02g23300R		BraA03g43880R		BraA05g38570R		BraA03g35710R		Bo3g078570
										BraA04g29740R		Bo3g179660		BraA10g10670R		BraA03g28000R		Bo7g088560		BraA03g36800R		Bo5g065870		BraA03g56780R		BraA02g23400R		BraA03g44040R		BraA05g38760R		BraA03g35740R		Bo3g081340
										BraA04g30980R		Bo3g184040		BraA10g10980R		BraA03g28140R		Bo7g090830		BraA03g36830R		Bo5g068180		BraA03g56820R		BraA02g23450R		BraA03g44260R		BraA05g38960R		BraA03g35770R		Bo3g083750
										BraA04g31780R		Bo3g184480		BraA10g11000R		BraA03g28180R		Bo7g094930		BraA03g37160R		Bo5g069480		BraA03g57000R		BraA02g23870R		BraA03g44360R		BraA05g39280R		BraA03g35840R		Bo3g083970
										BraA05g01850R		Bo3g184530		BraA10g11030R		BraA03g28280R		Bo7g095590		BraA03g37240R		Bo5g070930		BraA03g57630R		BraA02g24040R		BraA03g44400R		BraA05g39640R		BraA03g35860R		Bo3g084090
										BraA05g01940R		Bo3g184600		BraA10g11100R		BraA03g28450R		Bo7g097340		BraA03g37420R		Bo5g087050		BraA03g57640R		BraA02g24170R		BraA03g44410R		BraA05g40160R		BraA03g36000R		Bo3g084250
										BraA05g02280R		Bo3g184830		BraA10g11250R		BraA03g28460R		Bo7g097430		BraA03g37550R		Bo5g093400		BraA03g57890R		BraA02g24180R		BraA03g44560R		BraA06g01010R		BraA03g36060R		Bo3g086660
										BraA05g02370R		Bo3g185260		BraA10g11610R		BraA03g28530R		Bo7g097920		BraA03g37590R		Bo5g093410		BraA03g58100R		BraA02g24330R		BraA03g45100R		BraA06g01290R		BraA03g36070R		Bo3g086850
										BraA05g03330R		Bo3g185810		BraA10g11630R		BraA03g28660R		Bo7g098580		BraA03g37670R		Bo5g094500		BraA03g58590R		BraA02g24550R		BraA03g45150R		BraA06g01300R		BraA03g36150R		Bo3g087000
										BraA05g03770R		Bo4g004530		BraA10g11890R		BraA03g28730R		Bo7g100810		BraA03g37830R		Bo5g109750		BraA03g58640R		BraA02g24670R		BraA03g45380R		BraA06g01520R		BraA03g36280R		Bo3g092020
										BraA05g03880R		Bo4g008120		BraA10g12160R		BraA03g28750R		Bo7g101270		BraA03g37850R		Bo5g117120		BraA03g59170R		BraA02g24740R		BraA03g45420R		BraA06g01580R		BraA03g36610R		Bo3g092280
										BraA05g03900R		Bo4g008170		BraA10g12290R		BraA03g29000R		Bo7g103810		BraA03g37870R		Bo5g128980		BraA03g59190R		BraA02g24900R		BraA03g45440R		BraA06g01640R		BraA03g36830R		Bo3g092290
										BraA05g04120R		Bo4g012740		BraA10g13880R		BraA03g29070R		Bo7g103960		BraA03g37940R		Bo5g131610		BraA03g59450R		BraA02g25060R		BraA03g45450R		BraA06g01690R		BraA03g37160R		Bo3g093740
										BraA05g04710R		Bo4g012760		BraA10g14000R		BraA03g29140R		Bo7g105020		BraA03g38020R		Bo5g131710		BraA03g59730R		BraA02g25070R		BraA03g45590R		BraA06g02860R		BraA03g37180R		Bo3g093790
										BraA05g05130R		Bo4g019590		BraA10g14040R		BraA03g29220R		Bo7g106580		BraA03g38040R		Bo5g131760		BraA03g59870R		BraA02g25110R		BraA03g45600R		BraA06g03340R		BraA03g37420R		Bo3g093890
										BraA05g05260R		Bo4g021270		BraA10g16040R		BraA03g29250R		Bo7g107110		BraA03g38260R		Bo5g133490		BraA03g60460R		BraA02g25210R		BraA03g46000R		BraA06g03350R		BraA03g37440R		Bo3g094060
										BraA05g05610R		Bo4g023900		BraA10g16180R		BraA03g29480R		Bo7g107320		BraA03g38300R		Bo5g136360		BraA03g60840R		BraA02g25380R		BraA03g46040R		BraA06g03400R		BraA03g37550R		Bo3g095300
										BraA05g05890R		Bo4g024870		BraA10g17510R		BraA03g29540R		Bo7g108420		BraA03g38310R		Bo5g136810		BraA04g01100R		BraA02g25440R		BraA03g46340R		BraA06g04180R		BraA03g37630R		Bo3g095310
										BraA05g06170R		Bo4g024890		BraA10g17770R		BraA03g29550R		Bo7g108820		BraA03g38510R		Bo5g137020		BraA04g01110R		BraA02g25800R		BraA03g46530R		BraA06g05100R		BraA03g37700R		Bo3g095320
										BraA05g06680R		Bo4g025230		BraA10g18260R		BraA03g29560R		Bo7g108890		BraA03g38650R		Bo5g137090		BraA04g01130R		BraA02g25900R		BraA03g46540R		BraA06g05520R		BraA03g37800R		Bo3g097760
										BraA05g07240R		Bo4g026040		BraA10g18370R		BraA03g30140R		Bo7g108930		BraA03g38680R		Bo5g137880		BraA04g01150R		BraA02g25910R		BraA03g46710R		BraA06g06060R		BraA03g37840R		Bo3g100990
										BraA05g07370R		Bo4g030080		BraA10g18610R		BraA03g30160R		Bo7g109030		BraA03g38790R		Bo6g006970		BraA04g01340R		BraA02g25970R		BraA03g46880R		BraA06g06100R		BraA03g37900R		Bo3g101440
										BraA05g07790R		Bo4g030710		BraA10g18650R		BraA03g30270R		Bo7g110570		BraA03g38830R		Bo6g010580		BraA04g01380R		BraA02g25980R		BraA03g46990R		BraA06g06260R		BraA03g37940R		Bo3g101580
										BraA05g08040R		Bo4g031150		BraA10g18760R		BraA03g30400R		Bo7g115410		BraA03g39050R		Bo6g010720		BraA04g01420R		BraA02g26150R		BraA03g47010R		BraA06g06540R		BraA03g37970R		Bo3g102800
										BraA05g08290R		Bo4g034790		BraA10g19060R		BraA03g30530R		Bo7g116020		BraA03g39110R		Bo6g026140		BraA04g01490R		BraA02g26170R		BraA03g47350R		BraA06g06550R		BraA03g38010R		Bo3g104700
										BraA05g08510R		Bo4g038650		BraA10g19320R		BraA03g30540R		Bo7g116230		BraA03g39320R		Bo6g026320		BraA04g01710R		BraA02g26220R		BraA03g47370R		BraA06g06720R		BraA03g38020R		Bo3g105820
										BraA05g08760R		Bo4g038750		BraA10g20790R		BraA03g30570R		Bo7g117330		BraA03g39360R		Bo6g030920		BraA04g01750R		BraA02g26260R		BraA03g47380R		BraA06g07040R		BraA03g38240R		Bo3g107780
										BraA05g08770R		Bo4g039280		BraA10g20970R		BraA03g30800R		Bo7g118510		BraA03g39370R		Bo6g033060		BraA04g01870R		BraA02g26290R		BraA03g47420R		BraA06g07050R		BraA03g38410R		Bo3g108050
										BraA05g08800R		Bo4g039520		BraA10g21270R		BraA03g31020R		Bo7g119780		BraA03g39630R		Bo6g039580		BraA04g02500R		BraA02g26320R		BraA03g47850R		BraA06g07160R		BraA03g38830R		Bo3g108110
										BraA05g09040R		Bo4g039750		BraA10g21510R		BraA03g31100R		Bo8g004170		BraA03g39740R		Bo6g046720		BraA04g02830R		BraA02g26450R		BraA03g47860R		BraA06g07260R		BraA03g38970R		Bo3g109380
										BraA05g09910R		Bo4g039960		BraA10g21930R		BraA03g31130R		Bo8g005940		BraA03g40200R		Bo6g050970		BraA04g02840R		BraA02g26490R		BraA03g47920R		BraA06g08290R		BraA03g39140R		Bo3g109540
										BraA05g10940R		Bo4g043430		BraA10g22060R		BraA03g31270R		Bo8g015130		BraA03g40230R		Bo6g051350		BraA04g02880R		BraA02g26500R		BraA03g48130R		BraA06g08320R		BraA03g39160R		Bo3g110950
										BraA05g11160R		Bo4g049510		BraA10g22380R		BraA03g31320R		Bo8g042240		BraA03g40300R		Bo6g052600		BraA04g03320R		BraA02g26510R		BraA03g48140R		BraA06g08390R		BraA03g39320R		Bo3g122160
										BraA05g11850R		Bo4g052180		BraA10g22420R		BraA03g31340R		Bo8g046110		BraA03g40660R		Bo6g056440		BraA04g03680R		BraA02g26530R		BraA03g48370R		BraA06g08700R		BraA03g39360R		Bo3g127500
										BraA05g12020R		Bo4g059670		BraA10g22560R		BraA03g31450R		Bo8g050940		BraA03g40690R		Bo6g057640		BraA04g03960R		BraA02g26690R		BraA03g48400R		BraA06g09350R		BraA03g39740R		Bo3g130040
										BraA05g12550R		Bo4g070300		BraA10g22940R		BraA03g31500R		Bo8g058620		BraA03g40730R		Bo6g064320		BraA04g04020R		BraA02g26700R		BraA03g48600R		BraA06g09370R		BraA03g39810R		Bo3g134070
										BraA05g13840R		Bo4g070480		BraA10g23530R		BraA03g31620R		Bo8g059030		BraA03g40770R		Bo6g066840		BraA04g04040R		BraA02g26720R		BraA03g48620R		BraA06g09730R		BraA03g40000R		Bo3g134470
										BraA05g13950R		Bo4g074270		BraA10g23760R		BraA03g31780R		Bo8g059410		BraA03g40890R		Bo6g067050		BraA04g04660R		BraA02g26850R		BraA03g48650R		BraA06g09880R		BraA03g40020R		Bo3g138610
										BraA05g14590R		Bo4g076750		BraA10g24440R		BraA03g31800R		Bo8g059670		BraA03g41030R		Bo6g067090		BraA04g04700R		BraA02g26890R		BraA03g49360R		BraA06g10050R		BraA03g40390R		Bo3g141630
										BraA05g14600R		Bo4g077080		BraA10g24830R		BraA03g32010R		Bo8g060100		BraA03g41080R		Bo6g068490		BraA04g04820R		BraA02g26920R		BraA03g49530R		BraA06g10230R		BraA03g40620R		Bo3g148940
										BraA05g16130R		Bo4g083560		BraA10g24860R		BraA03g32130R		Bo8g061250		BraA03g41110R		Bo6g069590		BraA04g05030R		BraA02g26950R		BraA03g49540R		BraA06g10300R		BraA03g40770R		Bo3g150050
										BraA05g16570R		Bo4g086400		BraA10g26080R		BraA03g32250R		Bo8g064810		BraA03g41120R		Bo6g076890		BraA04g05040R		BraA02g26960R		BraA03g49750R		BraA06g10380R		BraA03g41040R		Bo3g151420
										BraA05g17180R		Bo4g094180		BraA10g26360R		BraA03g32270R		Bo8g064910		BraA03g41150R		Bo6g079200		BraA04g05690R		BraA02g27030R		BraA03g49820R		BraA06g11280R		BraA03g41090R		Bo3g151440
										BraA05g17560R		Bo4g101240		BraA10g26500R		BraA03g32330R		Bo8g065100		BraA03g41160R		Bo6g080460		BraA04g05880R		BraA02g27160R		BraA03g49990R		BraA06g11300R		BraA03g41150R		Bo3g153120
										BraA05g19360R		Bo4g104920		BraA10g26700R		BraA03g32760R		Bo8g065690		BraA03g41300R		Bo6g081330		BraA04g06640R		BraA02g27360R		BraA03g50380R		BraA06g11680R		BraA03g41240R		Bo3g154050
										BraA05g20980R		Bo4g104970		BraA10g27160R		BraA03g32920R		Bo8g065930		BraA03g41330R		Bo6g081710		BraA04g06780R		BraA02g27370R		BraA03g50430R		BraA06g11830R		BraA03g41410R		Bo3g154220
										BraA05g21120R		Bo4g105000		BraA10g27400R		BraA03g32990R		Bo8g068570		BraA03g41340R		Bo6g081730		BraA04g07500R		BraA02g27540R		BraA03g50450R		BraA06g12070R		BraA03g41650R		Bo3g156880
										BraA05g21890R		Bo4g108130		BraA10g27610R		BraA03g33000R		Bo8g070230		BraA03g41410R		Bo6g081850		BraA04g07880R		BraA02g27570R		BraA03g50660R		BraA06g12170R		BraA03g41670R		Bo3g156980
										BraA05g22080R		Bo4g109760		BraA10g28430R		BraA03g33360R		Bo8g070820		BraA03g41490R		Bo6g084850		BraA04g07910R		BraA02g27620R		BraA03g51040R		BraA06g12700R		BraA03g41690R		Bo3g158640
										BraA05g22670R		Bo4g111340		BraA10g28520R		BraA03g33540R		Bo8g071190		BraA03g41690R		Bo6g086150		BraA04g08100R		BraA02g27710R		BraA03g51050R		BraA06g12770R		BraA03g41730R		Bo3g159900
										BraA05g23400R		Bo4g115480		BraA10g29070R		BraA03g33660R		Bo8g071290		BraA03g41760R		Bo6g086720		BraA04g08170R		BraA02g28070R		BraA03g51370R		BraA06g13110R		BraA03g41750R		Bo3g162460
										BraA05g24170R		Bo4g120500		BraA10g29450R		BraA03g33850R		Bo8g071300		BraA03g41970R		Bo6g086980		BraA04g08280R		BraA02g28080R		BraA03g51440R		BraA06g13170R		BraA03g42040R		Bo3g164020
										BraA05g25920R		Bo4g120620		BraA10g29460R		BraA03g34230R		Bo8g076460		BraA03g42000R		Bo6g087680		BraA04g08340R		BraA02g28090R		BraA03g51590R		BraA06g13370R		BraA03g42100R		Bo3g165750
										BraA05g26550R		Bo4g122950		BraA10g29560R		BraA03g34250R		Bo8g076600		BraA03g42040R		Bo6g092620		BraA04g08360R		BraA02g28100R		BraA03g52150R		BraA06g13550R		BraA03g42120R		Bo3g167180
										BraA05g26700R		Bo4g124230		BraA10g30010R		BraA03g34340R		Bo8g081830		BraA03g42120R		Bo6g094620		BraA04g08400R		BraA02g28180R		BraA03g52160R		BraA06g13830R		BraA03g42450R		Bo3g168920
										BraA05g26940R		Bo4g125910		BraA10g30160R		BraA03g34430R		Bo8g081990		BraA03g42150R		Bo6g094680		BraA04g08870R		BraA02g28330R		BraA03g52210R		BraA06g13840R		BraA03g42580R		Bo3g169050
										BraA05g27000R		Bo4g127090		BraA10g30410R		BraA03g34440R		Bo8g083010		BraA03g42420R		Bo6g099480		BraA04g08980R		BraA02g28450R		BraA03g52350R		BraA06g14280R		BraA03g42590R		Bo3g170840
										BraA05g27050R		Bo4g127240		BraA10g30700R		BraA03g34460R		Bo8g090690		BraA03g42430R		Bo6g100980		BraA04g08990R		BraA02g28480R		BraA03g52560R		BraA06g14650R		BraA03g42630R		Bo3g170960
										BraA05g27720R		Bo4g137450		BraA10g31110R		BraA03g34470R		Bo8g091100		BraA03g42450R		Bo6g105150		BraA04g09140R		BraA02g28600R		BraA03g52670R		BraA06g14770R		BraA03g42660R		Bo3g175410
										BraA05g28870R		Bo4g145610		BraA10g31560R		BraA03g34610R		Bo8g091550		BraA03g42590R		Bo6g106280		BraA04g09310R		BraA02g28620R		BraA03g52710R		BraA06g15070R		BraA03g42790R		Bo3g177100
										BraA05g28910R		Bo4g145650		BraA10g31640R		BraA03g34830R		Bo8g091830		BraA03g42800R		Bo6g106350		BraA04g09380R		BraA02g28720R		BraA03g52790R		BraA06g15330R		BraA03g42960R		Bo3g178420
										BraA05g29510R		Bo4g148140		BraA10g31690R		BraA03g34980R		Bo8g091940		BraA03g42840R		Bo6g108740		BraA04g09720R		BraA02g28780R		BraA03g53280R		BraA06g15640R		BraA03g43000R		Bo3g179650
										BraA05g29740R		Bo4g149670		BraAxxg04740R		BraA03g35020R		Bo8g091980		BraA03g43000R		Bo6g110410		BraA04g09760R		BraA02g28890R		BraA03g53410R		BraA06g15910R		BraA03g43080R		Bo3g181400
										BraA05g29820R		Bo4g154270		BraAxxg05870R		BraA03g35210R		Bo8g092030		BraA03g43040R		Bo6g110770		BraA04g09790R		BraA02g28900R		BraA03g53420R		BraA06g16260R		BraA03g43200R		Bo3g185100
										BraA05g30200R		Bo4g154510		BraAxxg06000R		BraA03g35230R		Bo8g092130		BraA03g43060R		Bo6g112300		BraA04g10010R		BraA02g29050R		BraA03g53620R		BraA06g16580R		BraA03g43290R		Bo4g004530
										BraA05g30320R		Bo4g158700		BraAxxg06010R		BraA03g35240R		Bo8g093230		BraA03g43440R		Bo6g112610		BraA04g10050R		BraA02g29130R		BraA03g53960R		BraA06g16610R		BraA03g43450R		Bo4g008180
										BraA05g30450R		Bo4g164840		BraAxxg06060R		BraA03g35270R		Bo8g094610		BraA03g43450R		Bo6g112900		BraA04g10500R		BraA02g29280R		BraA03g54230R		BraA06g17240R		BraA03g44490R		Bo4g009240
										BraA05g31030R		Bo4g164870		BraAxxg06290R		BraA03g35280R		Bo8g098240		BraA03g43470R		Bo6g113130		BraA04g10580R		BraA02g29430R		BraA03g54240R		BraA06g17260R		BraA03g44570R		Bo4g012740
										BraA05g32000R		Bo4g165230		BraAxxg07370R		BraA03g35360R		Bo8g099540		BraA03g43510R		Bo6g115920		BraA04g10680R		BraA02g29460R		BraA03g54370R		BraA06g17620R		BraA03g44620R		Bo4g013350
										BraA05g32350R		Bo4g165250		BraAxxg08790R		BraA03g35370R		Bo8g100040		BraA03g43870R		Bo6g117890		BraA04g11480R		BraA02g29690R		BraA03g54510R		BraA06g17740R		BraA03g45060R		Bo4g016200
										BraA05g33410R		Bo4g165260		BraAxxg08800R		BraA03g35460R		Bo8g101100		BraA03g43950R		Bo6g119390		BraA04g11560R		BraA02g29890R		BraA03g54610R		BraA06g17960R		BraA03g45080R		Bo4g017240
										BraA05g33420R		Bo4g168000		BraAxxg08990R		BraA03g35760R		Bo8g101110		BraA03g44030R		Bo6g119590		BraA04g11910R		BraA02g30510R		BraA03g54740R		BraA06g18060R		BraA03g45100R		Bo4g019590
										BraA05g33430R		Bo4g169300		BraAxxg10180R		BraA03g35800R		Bo8g101610		BraA03g44040R		Bo6g120440		BraA04g11990R		BraA02g30560R		BraA03g54770R		BraA06g18430R		BraA03g45150R		Bo4g019730
										BraA05g33880R		Bo4g169340		BraAxxg10750R		BraA03g35810R		Bo8g101710		BraA03g44070R		Bo6g120550		BraA04g12070R		BraA02g30570R		BraA03g54930R		BraA06g18590R		BraA03g45430R		Bo4g024120
										BraA05g34630R		Bo4g169370		BraAxxg10890R		BraA03g36060R		Bo8g102250		BraA03g44500R		Bo6g120620		BraA04g12710R		BraA02g30790R		BraA03g55120R		BraA06g18880R		BraA03g45470R		Bo4g024540
										BraA05g35800R		Bo4g173760		BraAxxg11090R		BraA03g36070R		Bo8g102300		BraA03g44830R		Bo6g121690		BraA04g12780R		BraA02g31070R		BraA03g55660R		BraA06g19130R		BraA03g45570R		Bo4g025470
										BraA05g35840R		Bo4g173780		BraAxxg11560R		BraA03g36280R		Bo8g103010		BraA03g44870R		Bo7g003890		BraA04g12920R		BraA02g31520R		BraA03g55710R		BraA06g19250R		BraA03g45730R		Bo4g025680
										BraA05g36200R		Bo4g176050		BraAxxg12010R		BraA03g36770R		Bo8g104840		BraA03g45060R		Bo7g005220		BraA04g13270R		BraA02g31590R		BraA03g55930R		BraA06g19400R		BraA03g45940R		Bo4g025890
										BraA05g36230R		Bo4g179410		BraAxxg12260R		BraA03g37040R		Bo8g106450		BraA03g45150R		Bo7g011290		BraA04g13290R		BraA02g31670R		BraA03g55940R		BraA06g19830R		BraA03g46340R		Bo4g027280
										BraA05g37000R		Bo4g187340		BraAxxg12550R		BraA03g37240R		Bo8g106830		BraA03g45350R		Bo7g016220		BraA04g13470R		BraA02g31760R		BraA03g55950R		BraA06g19840R		BraA03g46530R		Bo4g029730
										BraA05g38530R		Bo4g187610		BraAxxg12960R		BraA03g37420R		Bo8g106950		BraA03g45400R		Bo7g016240		BraA04g13500R		BraA02g31800R		BraA03g55980R		BraA06g19960R		BraA03g46550R		Bo4g034960
										BraA05g39580R		Bo4g188970		BraAxxg14550R		BraA03g37550R		Bo8g107090		BraA03g45430R		Bo7g026690		BraA04g14010R		BraA02g31820R		BraA03g56070R		BraA06g20240R		BraA03g46560R		Bo4g040060
										BraA05g39900R		Bo4g190410		BraAxxg14740R		BraA03g37630R		Bo8g107540		BraA03g45440R		Bo7g031330		BraA04g14060R		BraA02g31830R		BraA03g56180R		BraA06g20740R		BraA03g46630R		Bo4g046140
										BraA05g40280R		Bo4g190600		BraAxxg15390R		BraA03g37780R		Bo8g112470		BraA03g45470R		Bo7g040970		BraA04g14080R		BraA02g31990R		BraA03g56410R		BraA06g21220R		BraA03g46960R		Bo4g053790
										BraA06g01040R		Bo4g190960		BraAxxg16120R		BraA03g37840R		Bo8g115270		BraA03g45830R		Bo7g045670		BraA04g14160R		BraA02g32300R		BraA03g56660R		BraA06g21350R		BraA03g46990R		Bo4g056240
										BraA06g01330R		Bo4g198490		BraAxxg17890R		BraA03g37850R		Bo8g115980		BraA03g46000R		Bo7g047060		BraA04g14400R		BraA02g32330R		BraA03g56820R		BraA06g21550R		BraA03g47110R		Bo4g061240
										BraA06g01510R		Bo5g002500		BraAxxg17900R		BraA03g37970R		Bo9g001040		BraA03g46430R		Bo7g054440		BraA04g14540R		BraA02g32410R		BraA03g57000R		BraA06g22750R		BraA03g47180R		Bo4g078560
										BraA06g01700R		Bo5g002780		BraAxxg18320R		BraA03g37980R		Bo9g003740		BraA03g46460R		Bo7g055930		BraA04g14550R		BraA02g32610R		BraA03g57630R		BraA06g22790R		BraA03g47200R		Bo4g078730
										BraA06g02100R		Bo5g003470		BraAxxg18330R		BraA03g38010R		Bo9g008820		BraA03g46470R		Bo7g057670		BraA04g14720R		BraA02g32700R		BraA03g58110R		BraA06g22870R		BraA03g47240R		Bo4g082380
										BraA06g02510R		Bo5g003580		BraAxxg18340R		BraA03g38030R		Bo9g010150		BraA03g46530R		Bo7g063710		BraA04g14930R		BraA02g32960R		BraA03g59440R		BraA06g23330R		BraA03g47350R		Bo4g098370
										BraA06g02580R		Bo5g003800		BraAxxg18350R		BraA03g38040R		Bo9g010430		BraA03g46620R		Bo7g064000		BraA04g15100R		BraA02g33030R		BraA03g59620R		BraA06g23630R		BraA03g47420R		Bo4g104850
										BraA06g02600R		Bo5g003810		BraAxxg18640R		BraA03g38240R		Bo9g011250		BraA03g46630R		Bo7g064760		BraA04g15120R		BraA02g33040R		BraA03g59730R		BraA06g23750R		BraA03g47600R		Bo4g104920
										BraA06g02710R		Bo5g007660		BraAxxg18650R		BraA03g38310R		Bo9g014010		BraA03g46710R		Bo7g064830		BraA04g15290R		BraA02g33060R		BraA03g59880R		BraA06g24640R		BraA03g47770R		Bo4g104980
										BraA06g02820R		Bo5g009360		BraAxxg19030R		BraA03g38640R		Bo9g017390		BraA03g46860R		Bo7g070020		BraA04g15890R		BraA02g33070R		BraA03g59900R		BraA06g24870R		BraA03g47840R		Bo4g106360
										BraA06g03100R		Bo5g009640		BraAxxg19130R		BraA03g38650R		Bo9g021840		BraA03g46880R		Bo7g071490		BraA04g15990R		BraA02g34320R		BraA03g60130R		BraA06g25360R		BraA03g48140R		Bo4g115370
										BraA06g04080R		Bo5g009890		BraAxxg19210R		BraA03g38770R		Bo9g022070		BraA03g46970R		Bo7g073780		BraA04g16030R		BraA02g34390R		BraA03g60240R		BraA06g25430R		BraA03g48400R		Bo4g115480
										BraA06g05250R		Bo5g013630		BraAxxg19950R		BraA03g38850R		Bo9g029280		BraA03g46990R		Bo7g074080		BraA04g16150R		BraA02g34440R		BraA03g60270R		BraA06g25560R		BraA03g48900R		Bo4g118440
										BraA06g06760R		Bo5g015210		BraAxxg20980R		BraA03g39110R		Bo9g030810		BraA03g47020R		Bo7g075190		BraA04g16330R		BraA02g34480R		BraA03g60460R		BraA06g25650R		BraA03g48950R		Bo4g119760
										BraA06g07110R		Bo5g016350		BraAxxg21310R		BraA03g39360R		Bo9g030940		BraA03g47110R		Bo7g075200		BraA04g16510R		BraA02g34500R		BraA03g60530R		BraA06g25830R		BraA03g49060R		Bo4g121650
										BraA06g07130R		Bo5g016360		BraAxxg21920R		BraA03g39490R		Bo9g030990		BraA03g47350R		Bo7g075710		BraA04g16520R		BraA02g35060R		BraA03g60790R		BraA06g26160R		BraA03g49410R		Bo4g122750
										BraA06g07540R		Bo5g017450		BraAxxg22040R		BraA03g39630R		Bo9g032310		BraA03g47470R		Bo7g077810		BraA04g16540R		BraA02g35070R		BraA04g01110R		BraA06g26330R		BraA03g49680R		Bo4g124210
										BraA06g08180R		Bo5g018130		BraAxxg22510R		BraA03g40000R		Bo9g032470		BraA03g47860R		Bo7g079980		BraA04g16630R		BraA02g35100R		BraA04g01620R		BraA06g26400R		BraA03g49820R		Bo4g125410
										BraA06g08210R		Bo5g020040		BraAxxg22580R		BraA03g40200R		Bo9g036780		BraA03g48290R		Bo7g080020		BraA04g16770R		BraA02g35150R		BraA04g01870R		BraA06g26910R		BraA03g49990R		Bo4g125710
										BraA06g08230R		Bo5g020070		BraAxxg22660R		BraA03g40320R		Bo9g036840		BraA03g48450R		Bo7g080490		BraA04g16830R		BraA02g35160R		BraA04g02090R		BraA06g27120R		BraA03g50040R		Bo4g133160
										BraA06g08250R		Bo5g021160		BraAxxg23980R		BraA03g40430R		Bo9g038510		BraA03g48510R		Bo7g080560		BraA04g16980R		BraA02g35250R		BraA04g02270R		BraA06g27560R		BraA03g50430R		Bo4g133270
										BraA06g08510R		Bo5g021400		BraAxxg24560R		BraA03g40520R		Bo9g043420		BraA03g48620R		Bo7g080710		BraA04g17000R		BraA02g35300R		BraA04g02280R		BraA06g28010R		BraA03g50550R		Bo4g134520
										BraA06g08700R		Bo5g022140		BraAxxg24760R		BraA03g40680R		Bo9g044230		BraA03g48770R		Bo7g081200		BraA04g17080R		BraA02g35310R		BraA04g02470R		BraA06g28020R		BraA03g50780R		Bo4g136120
										BraA06g09230R		Bo5g027280		BraAxxg24770R		BraA03g40710R		Bo9g053390		BraA03g49230R		Bo7g083810		BraA04g18060R		BraA02g35330R		BraA04g02490R		BraA06g28300R		BraA03g50810R		Bo4g137450
										BraA06g09370R		Bo5g029140		BraAxxg25180R		BraA03g40720R		Bo9g054630		BraA03g49450R		Bo7g084280		BraA04g18310R		BraA02g35340R		BraA04g02500R		BraA06g28840R		BraA03g50880R		Bo4g141920
										BraA06g09630R		Bo5g029160		BraAxxg25390R		BraA03g40770R		Bo9g055660		BraA03g49630R		Bo7g088680		BraA04g18330R		BraA02g35510R		BraA04g02510R		BraA06g29060R		BraA03g50890R		Bo4g141980
										BraA06g10050R		Bo5g030420		BraAxxg25530R		BraA03g41030R		Bo9g055720		BraA03g49670R		Bo7g089250		BraA04g18370R		BraA02g35560R		BraA04g02540R		BraA06g29190R		BraA03g50940R		Bo4g142290
										BraA06g10070R		Bo5g034230		BraAxxg25750R		BraA03g41120R		Bo9g061280		BraA03g49750R		Bo7g092910		BraA04g18400R		BraA02g35600R		BraA04g02610R		BraA06g29210R		BraA03g50990R		Bo4g143900
										BraA06g10210R		Bo5g035270		BraAxxg25760R		BraA03g41410R		Bo9g061300		BraA03g49760R		Bo7g093510		BraA04g18480R		BraA02g35650R		BraA04g02730R		BraA06g29330R		BraA03g51090R		Bo4g145610
										BraA06g10230R		Bo5g038520		BraAxxg26910R		BraA03g41420R		Bo9g062680		BraA03g49820R		Bo7g093530		BraA04g18510R		BraA02g35670R		BraA04g02840R		BraA06g30260R		BraA03g51100R		Bo4g145650
										BraA06g11380R		Bo5g039280		BraAxxg27050R		BraA03g41570R		Bo9g063060		BraA03g49990R		Bo7g093700		BraA04g18720R		BraA02g35680R		BraA04g02910R		BraA06g30710R		BraA03g51160R		Bo4g147050
										BraA06g11830R		Bo5g039930		BraAxxg27320R		BraA03g41620R		Bo9g069300		BraA03g50060R		Bo7g095670		BraA04g18750R		BraA02g35690R		BraA04g03200R		BraA06g30940R		BraA03g51170R		Bo4g149730
										BraA06g12580R		Bo5g043380		BraAxxg27330R		BraA03g41660R		Bo9g069370		BraA03g50220R		Bo7g097920		BraA04g18780R		BraA02g35750R		BraA04g03390R		BraA06g31330R		BraA03g51210R		Bo4g151440
										BraA06g12650R		Bo5g048350		BraAxxg27550R		BraA03g41690R		Bo9g071560		BraA03g50230R		Bo7g101400		BraA04g19040R		BraA02g35760R		BraA04g03910R		BraA06g31690R		BraA03g51250R		Bo4g154730
										BraA06g13390R		Bo5g048360		BraAxxg28450R		BraA03g41730R		Bo9g073110		BraA03g50360R		Bo7g103830		BraA04g19100R		BraA02g35780R		BraA04g04040R		BraA06g31930R		BraA03g51260R		Bo4g160150
										BraA06g13430R		Bo5g051920		BraAxxg28540R		BraA03g41820R		Bo9g074430		BraA03g50390R		Bo7g105620		BraA04g19410R		BraA02g35820R		BraA04g04560R		BraA06g32230R		BraA03g51410R		Bo4g161210
										BraA06g15250R		Bo5g052000		BraAxxg29020R		BraA03g42130R		Bo9g075870		BraA03g50520R		Bo7g105690		BraA04g19650R		BraA02g35840R		BraA04g04570R		BraA06g32300R		BraA03g51590R		Bo4g161220
										BraA06g16140R		Bo5g062620		BraAxxg29030R		BraA03g42430R		Bo9g075920		BraA03g50530R		Bo7g106220		BraA04g20180R		BraA02g35900R		BraA04g04640R		BraA06g32480R		BraA03g51770R		Bo4g168080
										BraA06g16150R		Bo5g064490		BraAxxg29420R		BraA03g42580R		Bo9g078520		BraA03g50540R		Bo7g107170		BraA04g20230R		BraA02g36000R		BraA04g04700R		BraA06g33570R		BraA03g51780R		Bo4g169330
										BraA06g16230R		Bo5g065830		BraAxxg29630R		BraA03g42590R		Bo9g078540		BraA03g50640R		Bo7g107320		BraA04g20470R		BraA02g36240R		BraA04g05040R		BraA06g34000R		BraA03g51790R		Bo4g170690
										BraA06g16240R		Bo5g080210		BraAxxg30790R		BraA03g42630R		Bo9g084340		BraA03g50660R		Bo7g108530		BraA04g20490R		BraA02g36260R		BraA04g05180R		BraA06g34140R		BraA03g52040R		Bo4g170740
										BraA06g16260R		Bo5g082710		BraAxxg31040R		BraA03g42710R		Bo9g084550		BraA03g50670R		Bo7g109280		BraA04g20580R		BraA02g36390R		BraA04g05710R		BraA06g34210R		BraA03g52370R		Bo4g170830
										BraA06g18000R		Bo5g094590		BraAxxg31050R		BraA03g42760R		Bo9g088530		BraA03g50740R		Bo7g111530		BraA04g20610R		BraA02g36410R		BraA04g05950R		BraA06g34510R		BraA03g53120R		Bo4g173780
										BraA06g18330R		Bo5g101050		BraAxxg31350R		BraA03g42790R		Bo9g090820		BraA03g50880R		Bo7g111980		BraA04g20670R		BraA02g36450R		BraA04g06830R		BraA06g34530R		BraA03g53240R		Bo4g177670
										BraA06g18610R		Bo5g104810		Bo1g001140		BraA03g42840R		Bo9g091360		BraA03g50890R		Bo7g113340		BraA04g20820R		BraA02g36510R		BraA04g06860R		BraA06g34700R		BraA03g53370R		Bo4g178150
										BraA06g18850R		Bo5g108670		Bo1g002810		BraA03g43020R		Bo9g109770		BraA03g51040R		Bo7g114310		BraA04g20940R		BraA02g36570R		BraA04g07500R		BraA06g35820R		BraA03g53840R		Bo4g184580
										BraA06g18960R		Bo5g113780		Bo1g003010		BraA03g43250R		Bo9g111290		BraA03g51050R		Bo7g114430		BraA04g21150R		BraA02g36620R		BraA04g07600R		BraA06g35840R		BraA03g54100R		Bo4g186340
										BraA06g19000R		Bo5g117340		Bo1g004960		BraA03g43450R		Bo9g116210		BraA03g51410R		Bo7g114580		BraA04g21400R		BraA02g36630R		BraA04g07880R		BraA06g35870R		BraA03g54240R		Bo4g187700
										BraA06g19130R		Bo5g118530		Bo1g005570		BraA03g43600R		Bo9g118940		BraA03g51490R		Bo7g115860		BraA04g21460R		BraA02g36640R		BraA04g07950R		BraA06g36320R		BraA03g54250R		Bo4g187910
										BraA06g20250R		Bo5g122520		Bo1g005640		BraA03g43660R		Bo9g123500		BraA03g51670R		Bo7g116180		BraA04g21710R		BraA02g36670R		BraA04g07990R		BraA06g36420R		BraA03g54610R		Bo4g188730
										BraA06g20740R		Bo5g122540		Bo1g005750		BraA03g43750R		Bo9g123510		BraA03g51750R		Bo7g116620		BraA04g21870R		BraA02g36690R		BraA04g08210R		BraA06g36780R		BraA03g54740R		Bo4g188970
										BraA06g22160R		Bo5g126940		Bo1g005940		BraA03g43950R		Bo9g123520		BraA03g51780R		Bo7g117510		BraA04g21990R		BraA02g36720R		BraA04g08230R		BraA06g36790R		BraA03g54800R		Bo4g190390
										BraA06g22850R		Bo5g127230		Bo1g006330		BraA03g44010R		Bo9g130920		BraA03g51860R		Bo7g117660		BraA04g22200R		BraA02g36730R		BraA04g08250R		BraA06g38870R		BraA03g54830R		Bo4g190870
										BraA06g23130R		Bo5g127540		Bo1g006420		BraA03g44410R		Bo9g134850		BraA03g51980R		Bo7g119650		BraA04g22290R		BraA02g36740R		BraA04g08360R		BraA06g39040R		BraA03g54910R		Bo4g196100
										BraA06g23260R		Bo5g127620		Bo1g006530		BraA03g44520R		Bo9g135490		BraA03g52100R		Bo8g004360		BraA04g22750R		BraA02g36940R		BraA04g08520R		BraA06g39210R		BraA03g55070R		Bo5g001180
										BraA06g24060R		Bo5g128880		Bo1g006760		BraA03g44530R		Bo9g147040		BraA03g52150R		Bo8g015010		BraA04g22780R		BraA02g36990R		BraA04g08580R		BraA06g39450R		BraA03g55400R		Bo5g002500
										BraA06g25190R		Bo5g131690		Bo1g006770		BraA03g44540R		Bo9g151540		BraA03g52250R		Bo8g028900		BraA04g22850R		BraA02g37010R		BraA04g09410R		BraA06g39490R		BraA03g55420R		Bo5g002530
										BraA06g25960R		Bo5g131700		Bo1g006820		BraA03g44570R		Bo9g152210		BraA03g52350R		Bo8g032310		BraA04g23130R		BraA02g37060R		BraA04g09640R		BraA06g39580R		BraA03g55650R		Bo5g002670
										BraA06g26540R		Bo5g132020		Bo1g006990		BraA03g44620R		Bo9g154580		BraA03g52400R		Bo8g034040		BraA04g23150R		BraA02g37120R		BraA04g09730R		BraA06g39790R		BraA03g55720R		Bo5g004690
										BraA06g26550R		Bo5g132550		Bo1g007600		BraA03g44830R		Bo9g154740		BraA03g52420R		Bo8g040610		BraA04g23530R		BraA02g37510R		BraA04g10010R		BraA06g40140R		BraA03g55740R		Bo5g005070
										BraA06g26730R		Bo5g132900		Bo1g007650		BraA03g44860R		Bo9g161560		BraA03g52560R		Bo8g040630		BraA04g23560R		BraA02g37690R		BraA04g10330R		BraA06g40260R		BraA03g55920R		Bo5g005130
										BraA06g26960R		Bo5g133450		Bo1g007690		BraA03g45040R		Bo9g163780		BraA03g52610R		Bo8g050340		BraA04g23580R		BraA02g37740R		BraA04g10370R		BraA06g40370R		BraA03g55930R		Bo5g005290
										BraA06g27350R		Bo5g136610		Bo1g008290		BraA03g45100R		Bo9g166700		BraA03g52670R		Bo8g051120		BraA04g23860R		BraA02g37880R		BraA04g10660R		BraA06g40400R		BraA03g55970R		Bo5g007320
										BraA06g27880R		Bo5g137120		Bo1g008490		BraA03g45150R		Bo9g169730		BraA03g52700R		Bo8g052750		BraA04g23940R		BraA02g37970R		BraA04g10710R		BraA06g40500R		BraA03g56070R		Bo5g007710
										BraA06g28100R		Bo5g137690		Bo1g008500		BraA03g45440R		Bo9g169740		BraA03g53090R		Bo8g052920		BraA04g23980R		BraA02g37980R		BraA04g10750R		BraA06g40520R		BraA03g56080R		Bo5g007790
										BraA06g28440R		Bo5g137890		Bo1g010730		BraA03g45580R		Bo9g171340		BraA03g53250R		Bo8g061190		BraA04g24280R		BraA02g38040R		BraA04g10820R		BraA06g40890R		BraA03g56560R		Bo5g007870
										BraA06g28510R		Bo5g139620		Bo1g011170		BraA03g45760R		Bo9g171350		BraA03g53460R		Bo8g065060		BraA04g24370R		BraA02g38110R		BraA04g10830R		BraA06g41750R		BraA03g56620R		Bo5g009100
										BraA06g28980R		Bo5g139660		Bo1g011550		BraA03g45830R		Bo9g171660		BraA03g53550R		Bo8g065100		BraA04g24820R		BraA02g38280R		BraA04g11180R		BraA06g42280R		BraA03g56810R		Bo5g013660
										BraA06g30020R		Bo5g139960		Bo1g014870		BraA03g45900R		Bo9g171780		BraA03g53620R		Bo8g068540		BraA04g25520R		BraA02g38440R		BraA04g11290R		BraA06g42610R		BraA03g56820R		Bo5g014780
										BraA06g31350R		Bo5g140030		Bo1g014900		BraA03g46020R		Bo9g173550		BraA03g53880R		Bo8g069740		BraA04g25980R		BraA02g38480R		BraA04g11330R		BraA06g42740R		BraA03g57110R		Bo5g016470
										BraA06g32170R		Bo5g140110		Bo1g017070		BraA03g46340R		Bo9g173980		BraA03g53950R		Bo8g070230		BraA04g26030R		BraA02g38520R		BraA04g11990R		BraA07g01580R		BraA03g57280R		Bo5g016960
										BraA06g33580R		Bo5g141380		Bo1g020050		BraA03g46370R		Bo9g174310		BraA03g54080R		Bo8g070240		BraA04g26040R		BraA02g38570R		BraA04g12480R		BraA07g01960R		BraA03g57430R		Bo5g017450
										BraA06g34460R		Bo5g141920		Bo1g024210		BraA03g46440R		Bo9g175070		BraA03g54100R		Bo8g070290		BraA04g26930R		BraA02g38580R		BraA04g12540R		BraA07g02380R		BraA03g57500R		Bo5g019390
										BraA06g35510R		Bo5g144840		Bo1g024220		BraA03g46530R		Bo9g176170		BraA03g54460R		Bo8g070880		BraA04g27000R		BraA02g38600R		BraA04g12550R		BraA07g02630R		BraA03g57630R		Bo5g021280
										BraA06g36280R		Bo5g148380		Bo1g026990		BraA03g46860R		Bo9g176900		BraA03g54480R		Bo8g071190		BraA04g27230R		BraA02g38620R		BraA04g12580R		BraA07g02810R		BraA03g57640R		Bo5g022200
										BraA06g36300R		Bo5g148760		Bo1g031790		BraA03g47010R		Bo9g177130		BraA03g54610R		Bo8g071300		BraA04g27330R		BraA02g38640R		BraA04g12730R		BraA07g03140R		BraA03g57670R		Bo5g025610
										BraA06g36320R		Bo5g152770		Bo1g033060		BraA03g47020R		Bo9g178860		BraA03g54620R		Bo8g071390		BraA04g29120R		BraA02g38710R		BraA04g12960R		BraA07g03180R		BraA03g57890R		Bo5g026980
										BraA06g36360R		Bo6g003560		Bo1g033110		BraA03g47180R		Bo9g181640		BraA03g54950R		Bo8g071630		BraA04g29130R		BraA02g38860R		BraA04g13170R		BraA07g03250R		BraA03g58090R		Bo5g027590
										BraA06g36920R		Bo6g010840		Bo1g037000		BraA03g47240R		Bo9g183560		BraA03g55210R		Bo8g078930		BraA04g29660R		BraA02g38890R		BraA04g13240R		BraA07g03830R		BraA03g58100R		Bo5g034740
										BraA06g37690R		Bo6g012220		Bo1g037260		BraA03g47350R		Bo9g184680		BraA03g55250R		Bo8g080590		BraA04g30030R		BraA02g38970R		BraA04g13260R		BraA07g04030R		BraA03g58390R		Bo5g038530
										BraA06g38110R		Bo6g014400		Bo1g037330		BraA03g47420R		Bo9g184740		BraA03g55350R		Bo8g080630		BraA04g30290R		BraA02g39120R		BraA04g13290R		BraA07g04300R		BraA03g58700R		Bo5g039200
										BraA06g38690R		Bo6g018400		Bo1g037790		BraA03g47530R		Bo00685s060		BraA03g55380R		Bo8g081400		BraA04g30310R		BraA02g39130R		BraA04g14010R		BraA07g05210R		BraA03g58900R		Bo5g039230
										BraA06g38790R		Bo6g026300		Bo1g039360		BraA03g47600R		Bo00722s060		BraA03g55510R		Bo8g081820		BraA04g31780R		BraA02g39140R		BraA04g14270R		BraA07g05240R		BraA03g59020R		Bo5g039280
										BraA06g40520R		Bo6g026460		Bo1g040420		BraA03g47730R		Bo00722s080		BraA03g55660R		Bo8g082060		BraA05g01280R		BraA02g39390R		BraA04g14990R		BraA07g05450R		BraA03g59220R		Bo5g039750
										BraA06g40920R		Bo6g031730		Bo1g040640		BraA03g48140R		Bo00792s040		BraA03g55700R		Bo8g082490		BraA05g01320R		BraA02g39440R		BraA04g15050R		BraA07g05530R		BraA03g59340R		Bo5g041070
										BraA07g01010R		Bo6g039490		Bo1g040750		BraA03g48400R		Bo00795s060		BraA03g55720R		Bo8g083010		BraA05g01710R		BraA02g39470R		BraA04g15290R		BraA07g05660R		BraA03g59620R		Bo5g043200
										BraA07g01860R		Bo6g039770		Bo1g043040		BraA03g48450R		Bo00834s070		BraA03g55800R		Bo8g083070		BraA05g01900R		BraA02g39550R		BraA04g15380R		BraA07g06930R		BraA03g59700R		Bo5g049420
										BraA07g02060R		Bo6g041260		Bo1g046640		BraA03g48600R		Bo00904s030		BraA03g55890R		Bo8g087160		BraA05g02060R		BraA02g39580R		BraA04g15400R		BraA07g07000R		BraA03g59800R		Bo5g051790
										BraA07g02730R		Bo6g049280		Bo1g049360		BraA03g48620R		Bo00934s050		BraA03g56120R		Bo8g088480		BraA05g02340R		BraA02g39620R		BraA04g15700R		BraA07g07290R		BraA03g59810R		Bo5g051980
										BraA07g02810R		Bo6g051160		Bo1g051730		BraA03g48800R		Bo00955s050		BraA03g56220R		Bo8g090440		BraA05g02440R		BraA02g39650R		BraA04g16000R		BraA07g09270R		BraA03g59840R		Bo5g052090
										BraA07g03970R		Bo6g051360		Bo1g053760		BraA03g49620R		Bo01002s040		BraA03g56240R		Bo8g091910		BraA05g02450R		BraA02g40190R		BraA04g16770R		BraA07g09450R		BraA03g60130R		Bo5g061100
										BraA07g04290R		Bo6g052620		Bo1g055180		BraA03g49720R		Bo01005s020		BraA03g56250R		Bo8g093060		BraA05g02490R		BraA02g40440R		BraA04g17420R		BraA07g09520R		BraA03g60170R		Bo5g062620
										BraA07g04310R		Bo6g060990		Bo1g055230		BraA03g49990R		Bo01087s040		BraA03g56400R		Bo8g093260		BraA05g02610R		BraA02g40650R		BraA04g17560R		BraA07g09900R		BraA03g60510R		Bo5g065830
										BraA07g04520R		Bo6g062200		Bo1g055240		BraA03g50220R		Bo01146s020		BraA03g56660R		Bo8g094680		BraA05g02760R		BraA02g40740R		BraA04g17650R		BraA07g10160R		BraA03g61300R		Bo5g085180
										BraA07g05530R		Bo6g064910		Bo1g055290		BraA03g50380R		Bo01178s020		BraA03g56820R		Bo8g098090		BraA05g02800R		BraA02g40840R		BraA04g17730R		BraA07g10550R		BraA04g01050R		Bo5g094600
										BraA07g06190R		Bo6g067380		Bo1g056690		BraA03g50390R		Bo01309s030		BraA03g57000R		Bo8g098130		BraA05g02870R		BraA02g41020R		BraA04g17980R		BraA07g10730R		BraA04g01100R		Bo5g101030
										BraA07g06690R		Bo6g072330		Bo1g056770		BraA03g50450R		Bo01471s020		BraA03g57030R		Bo8g099020		BraA05g02960R		BraA02g41200R		BraA04g18030R		BraA07g10960R		BraA04g01170R		Bo5g105090
										BraA07g07460R		Bo6g072790		Bo1g056830		BraA03g50550R		Bo01514s010		BraA03g57280R		Bo8g100120		BraA05g02970R		BraA02g41280R		BraA04g18240R		BraA07g10980R		BraA04g01300R		Bo5g109720
										BraA07g07490R		Bo6g074600		Bo1g056900		BraA03g50590R		Bo02150s010		BraA03g57430R		Bo8g101250		BraA05g03020R		BraA02g41330R		BraA04g18320R		BraA07g11820R		BraA04g01340R		Bo5g112360
										BraA07g07670R		Bo6g077100		Bo1g057360		BraA03g50700R		Bo02424s010		BraA03g57560R		Bo8g101400		BraA05g03190R		BraA02g41350R		BraA04g18370R		BraA07g11840R		BraA04g01360R		Bo5g112380
										BraA07g08400R		Bo6g077370		Bo1g065050		BraA03g50760R		Bo02562s010		BraA03g57600R		Bo8g101710		BraA05g03270R		BraA02g41430R		BraA04g18480R		BraA07g12560R		BraA04g01620R		Bo5g115360
										BraA07g08490R		Bo6g077610		Bo1g065210		BraA03g51100R		Bo02928s010		BraA03g57890R		Bo8g102930		BraA05g03330R		BraA02g41550R		BraA04g18980R		BraA07g12680R		BraA04g02120R		Bo5g115580
										BraA07g08740R		Bo6g077940		Bo1g075710		BraA03g51210R		Bo03100s010		BraA03g57970R		Bo8g104970		BraA05g03340R		BraA02g41620R		BraA04g19010R		BraA07g12840R		BraA04g02220R		Bo5g117360
										BraA07g09290R		Bo6g080310		Bo1g076910		BraA03g51260R		Bo03620s010		BraA03g58550R		Bo8g105700		BraA05g03510R		BraA02g41640R		BraA04g19100R		BraA07g13360R		BraA04g02270R		Bo5g121450
										BraA07g09350R		Bo6g080890		Bo1g078620		BraA03g51370R		Bo04101s010		BraA03g58700R		Bo8g106020		BraA05g03600R		BraA02g41750R		BraA04g19200R		BraA07g13520R		BraA04g02280R		Bo5g122720
										BraA07g09970R		Bo6g083270		Bo1g078730		BraA03g51440R		Bo14644s010		BraA03g58860R		Bo8g106250		BraA05g03700R		BraA02g41800R		BraA04g19300R		BraA07g13970R		BraA04g02380R		Bo5g123660
										BraA07g11400R		Bo6g085040		Bo1g079030		BraA03g51460R		Bo16084s010		BraA03g58890R		Bo8g107420		BraA05g04050R		BraA02g41910R		BraA04g19310R		BraA07g14590R		BraA04g02490R		Bo5g126060
										BraA07g12610R		Bo6g085060		Bo1g083490		BraA03g51780R		Bo30259s010		BraA03g58980R		Bo8g108560		BraA05g04160R		BraA02g41930R		BraA04g19500R		BraA07g14970R		BraA04g02500R		Bo5g126790
										BraA07g13210R		Bo6g086860		Bo1g094390		BraA03g51980R		Bo32505s010		BraA03g59020R		Bo8g110700		BraA05g04250R		BraA02g41970R		BraA04g19570R		BraA07g15010R		BraA04g02840R		Bo5g127080
										BraA07g13410R		Bo6g087830		Bo1g101080		BraA03g52400R				BraA03g59170R		Bo8g117530		BraA05g04430R		BraA02g42070R		BraA04g19730R		BraA07g15140R		BraA04g03300R		Bo5g127460
										BraA07g13670R		Bo6g092820		Bo1g101240		BraA03g52790R				BraA03g59450R		Bo9g002230		BraA05g04550R		BraA02g42200R		BraA04g19830R		BraA07g15320R		BraA04g03340R		Bo5g127620
										BraA07g13900R		Bo6g094360		Bo1g101280		BraA03g52880R				BraA03g59620R		Bo9g015200		BraA05g04610R		BraA02g42260R		BraA04g19860R		BraA07g16630R		BraA04g03350R		Bo5g130330
										BraA07g14280R		Bo6g094890		Bo1g101790		BraA03g53080R				BraA03g59700R		Bo9g017550		BraA05g04780R		BraA02g42340R		BraA04g20090R		BraA07g16840R		BraA04g03370R		Bo5g131850
										BraA07g14580R		Bo6g097350		Bo1g103440		BraA03g53090R				BraA03g59740R		Bo9g018060		BraA05g04830R		BraA02g42610R		BraA04g20150R		BraA07g17030R		BraA04g03670R		Bo5g131890
										BraA07g15220R		Bo6g099090		Bo1g103490		BraA03g53240R				BraA03g59870R		Bo9g018640		BraA05g04900R		BraA02g42780R		BraA04g20160R		BraA07g17610R		BraA04g03680R		Bo5g132770
										BraA07g17000R		Bo6g099450		Bo1g103630		BraA03g53310R				BraA03g60030R		Bo9g020440		BraA05g05140R		BraA02g43070R		BraA04g20180R		BraA07g18260R		BraA04g03910R		Bo5g132900
										BraA07g17630R		Bo6g099600		Bo1g103750		BraA03g53370R				BraA03g60040R		Bo9g021950		BraA05g05190R		BraA02g43470R		BraA04g20470R		BraA07g19270R		BraA04g04710R		Bo5g133380
										BraA07g17910R		Bo6g101040		Bo1g104920		BraA03g53430R				BraA03g60110R		Bo9g023870		BraA05g05200R		BraA02g43770R		BraA04g20490R		BraA07g19880R		BraA04g04890R		Bo5g136200
										BraA07g18170R		Bo6g106410		Bo1g105410		BraA03g53450R				BraA03g60160R		Bo9g028160		BraA05g05220R		BraA02g44050R		BraA04g20520R		BraA07g20140R		BraA04g05040R		Bo5g136590
										BraA07g18220R		Bo6g108520		Bo1g105750		BraA03g53460R				BraA03g60460R		Bo9g028760		BraA05g05400R		BraA02g44060R		BraA04g20580R		BraA07g20630R		BraA04g05180R		Bo5g136610
										BraA07g18260R		Bo6g108640		Bo1g105850		BraA03g53690R				BraA03g60730R		Bo9g029280		BraA05g05480R		BraA02g44170R		BraA04g20610R		BraA07g20790R		BraA04g05280R		Bo5g136730
										BraA07g18330R		Bo6g109000		Bo1g113550		BraA03g53950R				BraA03g60810R		Bo9g030940		BraA05g05530R		BraA02g44200R		BraA04g20940R		BraA07g21190R		BraA04g05410R		Bo5g136810
										BraA07g19080R		Bo6g110380		Bo1g134650		BraA03g54370R				BraA04g01080R		Bo9g032500		BraA05g05640R		BraA02g44320R		BraA04g21050R		BraA07g21300R		BraA04g05530R		Bo5g138190
										BraA07g19300R		Bo6g116060		Bo1g138650		BraA03g54480R				BraA04g01110R		Bo9g037290		BraA05g05830R		BraA02g44340R		BraA04g21140R		BraA07g21620R		BraA04g06070R		Bo5g139640
										BraA07g19440R		Bo6g117860		Bo1g141120		BraA03g54510R				BraA04g01150R		Bo9g037350		BraA05g05880R		BraA02g44350R		BraA04g21190R		BraA07g21990R		BraA04g06270R		Bo5g139840
										BraA07g19880R		Bo6g118040		Bo1g151870		BraA03g54950R				BraA04g01670R		Bo9g043790		BraA05g06010R		BraA02g44360R		BraA04g21330R		BraA07g22150R		BraA04g06290R		Bo5g151400
										BraA07g20200R		Bo6g118920		Bo1g157540		BraA03g55120R				BraA04g01710R		Bo9g043930		BraA05g06020R		BraA02g44400R		BraA04g21480R		BraA07g22560R		BraA04g06550R		Bo5g152730
										BraA07g20660R		Bo6g119010		Bo2g007110		BraA03g55290R				BraA04g01750R		Bo9g044230		BraA05g06330R		BraA02g44410R		BraA04g21560R		BraA07g22870R		BraA04g06650R		Bo6g008250
										BraA07g20770R		Bo6g120720		Bo2g010570		BraA03g55350R				BraA04g01920R		Bo9g059990		BraA05g06620R		BraA02g44480R		BraA04g21590R		BraA07g22890R		BraA04g06660R		Bo6g019820
										BraA07g20790R		Bo6g121320		Bo2g010640		BraA03g55650R				BraA04g02190R		Bo9g062630		BraA05g06640R		BraA02g44550R		BraA04g21890R		BraA07g23100R		BraA04g06670R		Bo6g022240
										BraA07g20870R		Bo6g122430		Bo2g011140		BraA03g55720R				BraA04g02470R		Bo9g069370		BraA05g06650R		BraA02g45170R		BraA04g21990R		BraA07g23290R		BraA04g06860R		Bo6g022410
										BraA07g21100R		Bo6g122620		Bo2g011500		BraA03g55750R				BraA04g02500R		Bo9g071510		BraA05g06690R		BraA02g45290R		BraA04g22130R		BraA07g23350R		BraA04g07080R		Bo6g026140
										BraA07g21230R		Bo7g003890		Bo2g012870		BraA03g55920R				BraA04g02560R		Bo9g073240		BraA05g06810R		BraA02g45390R		BraA04g22530R		BraA07g23430R		BraA04g07090R		Bo6g026320
										BraA07g21290R		Bo7g006000		Bo2g013060		BraA03g55940R				BraA04g02670R		Bo9g076140		BraA05g07190R		BraA02g45500R		BraA04g22850R		BraA07g23770R		BraA04g07860R		Bo6g029490
										BraA07g21300R		Bo7g009670		Bo2g014270		BraA03g55950R				BraA04g02740R		Bo9g076430		BraA05g07350R		BraA02g45780R		BraA04g22970R		BraA07g23820R		BraA04g08250R		Bo6g031290
										BraA07g21670R		Bo7g009980		Bo2g016500		BraA03g55970R				BraA04g02910R		Bo9g091080		BraA05g07440R		BraA02g45820R		BraA04g23250R		BraA07g24970R		BraA04g08400R		Bo6g031510
										BraA07g22310R		Bo7g011430		Bo2g018160		BraA03g56660R				BraA04g03200R		Bo9g121070		BraA05g07470R		BraA02g46080R		BraA04g23270R		BraA07g25230R		BraA04g08720R		Bo6g031600
										BraA07g23920R		Bo7g014290		Bo2g018340		BraA03g56810R				BraA04g03350R		Bo9g121140		BraA05g07570R		BraA03g01060R		BraA04g23280R		BraA07g25250R		BraA04g08810R		Bo6g044240
										BraA07g24550R		Bo7g021150		Bo2g023280		BraA03g56980R				BraA04g03670R		Bo9g126160		BraA05g07610R		BraA03g01210R		BraA04g23530R		BraA07g25660R		BraA04g08980R		Bo6g054740
										BraA07g24700R		Bo7g021380		Bo2g023830		BraA03g57000R				BraA04g03910R		Bo9g133380		BraA05g08040R		BraA03g01220R		BraA04g23580R		BraA07g26190R		BraA04g09200R		Bo6g056140
										BraA07g26840R		Bo7g021530		Bo2g025310		BraA03g57280R				BraA04g04260R		Bo9g133590		BraA05g08660R		BraA03g01250R		BraA04g23820R		BraA07g26270R		BraA04g09540R		Bo6g056450
										BraA07g26870R		Bo7g031490		Bo2g026830		BraA03g57670R				BraA04g04540R		Bo9g135020		BraA05g08690R		BraA03g01330R		BraA04g24290R		BraA07g27170R		BraA04g09640R		Bo6g062100
										BraA07g27410R		Bo7g045110		Bo2g026930		BraA03g57720R				BraA04g04560R		Bo9g135400		BraA05g08810R		BraA03g01430R		BraA04g25290R		BraA07g27290R		BraA04g09790R		Bo6g067470
										BraA07g27770R		Bo7g046960		Bo2g028790		BraA03g57830R				BraA04g04770R		Bo9g136910		BraA05g08940R		BraA03g01460R		BraA04g26030R		BraA07g27580R		BraA04g10010R		Bo6g067480
										BraA07g27820R		Bo7g052740		Bo2g041180		BraA03g58550R				BraA04g05300R		Bo9g139460		BraA05g09030R		BraA03g01480R		BraA04g27430R		BraA07g27820R		BraA04g10330R		Bo6g068490
										BraA07g28090R		Bo7g056190		Bo2g041750		BraA03g58700R				BraA04g05370R		Bo9g143700		BraA05g09040R		BraA03g01540R		BraA04g27920R		BraA07g28050R		BraA04g10650R		Bo6g072790
										BraA07g28210R		Bo7g056220		Bo2g052430		BraA03g58980R				BraA04g05560R		Bo9g145870		BraA05g09050R		BraA03g01590R		BraA04g28060R		BraA07g28280R		BraA04g11070R		Bo6g073170
										BraA07g28990R		Bo7g057850		Bo2g052440		BraA03g59020R				BraA04g05610R		Bo9g150190		BraA05g09600R		BraA03g01650R		BraA04g28320R		BraA07g28380R		BraA04g11180R		Bo6g076900
										BraA07g29780R		Bo7g057870		Bo2g052880		BraA03g59170R				BraA04g05910R		Bo9g151540		BraA05g10290R		BraA03g01830R		BraA04g29010R		BraA07g28510R		BraA04g11240R		Bo6g077660
										BraA07g30120R		Bo7g063660		Bo2g054040		BraA03g59620R				BraA04g06070R		Bo9g152540		BraA05g10460R		BraA03g01870R		BraA04g29120R		BraA07g29260R		BraA04g11270R		Bo6g079620
										BraA07g30970R		Bo7g066850		Bo2g059000		BraA03g59840R				BraA04g06400R		Bo9g154740		BraA05g10620R		BraA03g01940R		BraA04g29180R		BraA07g29450R		BraA04g11510R		Bo6g079710
										BraA07g31400R		Bo7g067500		Bo2g061190		BraA03g59870R				BraA04g06520R		Bo9g161470		BraA05g10800R		BraA03g01950R		BraA04g29200R		BraA07g29830R		BraA04g11560R		Bo6g080010
										BraA07g31430R		Bo7g070020		Bo2g064390		BraA03g60110R				BraA04g06640R		Bo9g161620		BraA05g10960R		BraA03g01960R		BraA04g29360R		BraA07g30210R		BraA04g11700R		Bo6g080970
										BraA07g32830R		Bo7g071310		Bo2g064670		BraA03g60240R				BraA04g06680R		Bo9g161630		BraA05g11260R		BraA03g02260R		BraA04g29740R		BraA07g30230R		BraA04g11900R		Bo6g086170
										BraA07g33250R		Bo7g072550		Bo2g064700		BraA03g60580R				BraA04g06690R		Bo9g161700		BraA05g11390R		BraA03g02500R		BraA04g30340R		BraA07g30390R		BraA04g12050R		Bo6g086500
										BraA07g33260R		Bo7g073890		Bo2g069600		BraA03g61200R				BraA04g06790R		Bo9g163780		BraA05g11520R		BraA03g02520R		BraA04g30920R		BraA07g30530R		BraA04g12320R		Bo6g087500
										BraA07g33290R		Bo7g077810		Bo2g080600		BraA04g01150R				BraA04g06810R		Bo9g163940		BraA05g11720R		BraA03g02550R		BraA04g31240R		BraA07g30870R		BraA04g12730R		Bo6g087550
										BraA07g33670R		Bo7g077860		Bo2g080620		BraA04g01160R				BraA04g06860R		Bo9g163960		BraA05g12030R		BraA03g02590R		BraA04g31300R		BraA07g30950R		BraA04g12820R		Bo6g092910
										BraA07g33810R		Bo7g077870		Bo2g080670		BraA04g01180R				BraA04g07090R		Bo9g165620		BraA05g12050R		BraA03g02620R		BraA04g31940R		BraA07g30990R		BraA04g12880R		Bo6g094430
										BraA07g33850R		Bo7g078160		Bo2g082340		BraA04g01340R				BraA04g07650R		Bo9g166070		BraA05g12110R		BraA03g02630R		BraA05g01020R		BraA07g31270R		BraA04g12920R		Bo6g096020
										BraA07g33880R		Bo7g080560		Bo2g083930		BraA04g01480R				BraA04g07800R		Bo9g166290		BraA05g12120R		BraA03g02640R		BraA05g01090R		BraA07g31480R		BraA04g12980R		Bo6g099620
										BraA07g34210R		Bo7g081510		Bo2g086590		BraA04g01490R				BraA04g07950R		Bo9g166530		BraA05g12380R		BraA03g02680R		BraA05g01130R		BraA07g31520R		BraA04g13010R		Bo6g105200
										BraA07g34450R		Bo7g081690		Bo2g089860		BraA04g01620R				BraA04g08250R		Bo9g169320		BraA05g12420R		BraA03g02770R		BraA05g01150R		BraA07g31570R		BraA04g13080R		Bo6g106410
										BraA07g34960R		Bo7g083840		Bo2g089980		BraA04g01870R				BraA04g08280R		Bo9g171660		BraA05g12570R		BraA03g02800R		BraA05g01270R		BraA07g31900R		BraA04g13320R		Bo6g106450
										BraA07g35130R		Bo7g087240		Bo2g095280		BraA04g01920R				BraA04g08310R		Bo9g171680		BraA05g12660R		BraA03g02820R		BraA05g01290R		BraA07g32360R		BraA04g13470R		Bo6g106560
										BraA07g35830R		Bo7g088520		Bo2g097520		BraA04g02090R				BraA04g08360R		Bo9g171750		BraA05g12840R		BraA03g02830R		BraA05g01310R		BraA07g32530R		BraA04g13540R		Bo6g106850
										BraA07g35900R		Bo7g088790		Bo2g097660		BraA04g02270R				BraA04g08570R		Bo9g172180		BraA05g13120R		BraA03g02890R		BraA05g01400R		BraA07g32610R		BraA04g14020R		Bo6g108290
										BraA07g36020R		Bo7g092600		Bo2g098760		BraA04g02280R				BraA04g08700R		Bo9g174170		BraA05g13250R		BraA03g02930R		BraA05g02050R		BraA07g32680R		BraA04g14080R		Bo6g108780
										BraA07g36270R		Bo7g093030		Bo2g098930		BraA04g02380R				BraA04g09650R		Bo9g176020		BraA05g13390R		BraA03g02980R		BraA05g02230R		BraA07g32700R		BraA04g14110R		Bo6g110410
										BraA07g36630R		Bo7g095400		Bo2g100390		BraA04g02490R				BraA04g09790R		Bo9g176170		BraA05g13640R		BraA03g03080R		BraA05g02490R		BraA07g33010R		BraA04g14160R		Bo6g110490
										BraA07g37470R		Bo7g095710		Bo2g100600		BraA04g02560R				BraA04g09880R		Bo9g176730		BraA05g13680R		BraA03g03100R		BraA05g02610R		BraA07g33160R		BraA04g14220R		Bo6g110810
										BraA07g37580R		Bo7g096170		Bo2g107530		BraA04g02640R				BraA04g10100R		Bo9g176900		BraA05g13710R		BraA03g03290R		BraA05g02870R		BraA07g33250R		BraA04g14400R		Bo6g110820
										BraA07g38160R		Bo7g096760		Bo2g110610		BraA04g03040R				BraA04g10140R		Bo9g177640		BraA05g13880R		BraA03g03350R		BraA05g02970R		BraA07g33620R		BraA04g14550R		Bo6g110840
										BraA07g38280R		Bo7g096770		Bo2g115190		BraA04g03200R				BraA04g10290R		Bo9g178960		BraA05g13920R		BraA03g03420R		BraA05g03240R		BraA07g33720R		BraA04g14610R		Bo6g112230
										BraA07g38570R		Bo7g097370		Bo2g118130		BraA04g03320R				BraA04g10470R		Bo9g179040		BraA05g14050R		BraA03g03710R		BraA05g03270R		BraA07g33760R		BraA04g14780R		Bo6g113130
										BraA07g39140R		Bo7g099410		Bo2g124300		BraA04g03630R				BraA04g10680R		Bo00534s200		BraA05g14230R		BraA03g03770R		BraA05g03600R		BraA07g33910R		BraA04g14920R		Bo6g113170
										BraA07g40390R		Bo7g100980		Bo2g124420		BraA04g03960R				BraA04g10820R		Bo00667s070		BraA05g14630R		BraA03g03840R		BraA05g03770R		BraA07g34210R		BraA04g14930R		Bo6g115910
										BraA08g02840R		Bo7g103830		Bo2g124550		BraA04g04430R				BraA04g11090R		Bo00835s060		BraA05g15050R		BraA03g03850R		BraA05g03850R		BraA07g34620R		BraA04g14940R		Bo6g118560
										BraA08g03000R		Bo7g105050		Bo2g127620		BraA04g04440R				BraA04g11330R		Bo00871s040		BraA05g15250R		BraA03g04130R		BraA05g03960R		BraA07g34840R		BraA04g14990R		Bo6g119340
										BraA08g03220R		Bo7g105880		Bo2g132250		BraA04g04660R				BraA04g11470R		Bo00913s010		BraA05g15290R		BraA03g04140R		BraA05g04000R		BraA07g34970R		BraA04g15380R		Bo6g119390
										BraA08g03640R		Bo7g106000		Bo2g132260		BraA04g04700R				BraA04g11560R		Bo01035s050		BraA05g15390R		BraA03g04220R		BraA05g04160R		BraA07g35110R		BraA04g15400R		Bo6g119440
										BraA08g03680R		Bo7g106220		Bo2g133650		BraA04g04710R				BraA04g11670R		Bo01101s010		BraA05g15430R		BraA03g04300R		BraA05g04240R		BraA07g35130R		BraA04g15460R		Bo6g120180
										BraA08g03870R		Bo7g107510		Bo2g134050		BraA04g05180R				BraA04g11800R		Bo01146s030		BraA05g15440R		BraA03g04320R		BraA05g04670R		BraA07g35300R		BraA04g15710R		Bo6g120830
										BraA08g03910R		Bo7g107580		Bo2g134180		BraA04g05300R				BraA04g11890R		Bo01158s040		BraA05g15490R		BraA03g04340R		BraA05g04710R		BraA07g35350R		BraA04g15790R		Bo6g121000
										BraA08g04480R		Bo7g107710		Bo2g134850		BraA04g05610R				BraA04g11980R		Bo01176s010		BraA05g15920R		BraA03g04360R		BraA05g05060R		BraA07g35400R		BraA04g15850R		Bo6g121090
										BraA08g04950R		Bo7g107980		Bo2g137040		BraA04g05950R				BraA04g12040R		Bo01178s020		BraA05g16100R		BraA03g04420R		BraA05g05130R		BraA07g35410R		BraA04g15990R		Bo6g121520
										BraA08g05440R		Bo7g109250		Bo2g137130		BraA04g06630R				BraA04g12320R		Bo03658s010		BraA05g16210R		BraA03g04480R		BraA05g05210R		BraA07g35450R		BraA04g16240R		Bo6g121690
										BraA08g07260R		Bo7g109360		Bo2g138750		BraA04g06640R				BraA04g12330R		Bo07597s010		BraA05g16340R		BraA03g04500R		BraA05g05270R		BraA07g35580R		BraA04g16550R		Bo6g121870
										BraA08g07710R		Bo7g109520		Bo2g140280		BraA04g06680R				BraA04g12370R		Bo18023s010		BraA05g16860R		BraA03g04530R		BraA05g05480R		BraA07g36230R		BraA04g16740R		Bo6g122610
										BraA08g07880R		Bo7g109530		Bo2g140490		BraA04g06690R				BraA04g12480R		Bo18118s010		BraA05g17000R		BraA03g04600R		BraA05g05660R		BraA07g37150R		BraA04g16800R		Bo6g123880
										BraA08g08110R		Bo7g109840		Bo2g140580		BraA04g06860R				BraA04g12650R				BraA05g17290R		BraA03g04610R		BraA05g05680R		BraA07g37400R		BraA04g16910R		Bo6g124110
										BraA08g08390R		Bo7g110130		Bo2g149520		BraA04g07190R				BraA04g12700R				BraA05g17610R		BraA03g04670R		BraA05g05830R		BraA07g37630R		BraA04g17370R		Bo6g124140
										BraA08g08620R		Bo7g114380		Bo2g149870		BraA04g07950R				BraA04g12910R				BraA05g17960R		BraA03g04740R		BraA05g05860R		BraA07g37670R		BraA04g17420R		Bo7g003170
										BraA08g09350R		Bo7g115010		Bo2g151680		BraA04g08100R				BraA04g12920R				BraA05g18020R		BraA03g04760R		BraA05g06050R		BraA07g37770R		BraA04g17550R		Bo7g003410
										BraA08g09690R		Bo7g115210		Bo2g152960		BraA04g08170R				BraA04g12970R				BraA05g18040R		BraA03g04830R		BraA05g06170R		BraA07g37970R		BraA04g17580R		Bo7g003570
										BraA08g10390R		Bo7g115950		Bo2g155610		BraA04g08200R				BraA04g13010R				BraA05g18130R		BraA03g04900R		BraA05g06330R		BraA07g38430R		BraA04g17870R		Bo7g003890
										BraA08g10860R		Bo7g116560		Bo2g155840		BraA04g08230R				BraA04g13300R				BraA05g18450R		BraA03g04910R		BraA05g06620R		BraA07g38570R		BraA04g17980R		Bo7g006000
										BraA08g11700R		Bo7g116590		Bo2g155870		BraA04g08250R				BraA04g13410R				BraA05g18510R		BraA03g04970R		BraA05g06720R		BraA07g39120R		BraA04g18030R		Bo7g009670
										BraA08g12160R		Bo7g116770		Bo2g159190		BraA04g08360R				BraA04g13880R				BraA05g18940R		BraA03g04990R		BraA05g06820R		BraA07g39920R		BraA04g18440R		Bo7g014840
										BraA08g12580R		Bo7g116930		Bo2g161400		BraA04g08430R				BraA04g14080R				BraA05g18960R		BraA03g05220R		BraA05g06840R		BraA07g39970R		BraA04g18470R		Bo7g015050
										BraA08g13290R		Bo7g117490		Bo2g165520		BraA04g08700R				BraA04g14400R				BraA05g19080R		BraA03g05270R		BraA05g07270R		BraA07g40060R		BraA04g18700R		Bo7g030530
										BraA08g13480R		Bo7g117720		Bo2g165880		BraA04g08800R				BraA04g14540R				BraA05g20260R		BraA03g05280R		BraA05g07310R		BraA07g40080R		BraA04g18720R		Bo7g031750
										BraA08g14430R		Bo7g118040		Bo2g166370		BraA04g08980R				BraA04g14570R				BraA05g20350R		BraA03g05290R		BraA05g07840R		BraA07g40390R		BraA04g18730R		Bo7g033190
										BraA08g15200R		Bo7g118280		Bo3g001020		BraA04g09130R				BraA04g14710R				BraA05g21240R		BraA03g05320R		BraA05g08050R		BraA08g01110R		BraA04g18780R		Bo7g033200
										BraA08g15210R		Bo7g118390		Bo3g002270		BraA04g09200R				BraA04g14720R				BraA05g21290R		BraA03g05330R		BraA05g08570R		BraA08g01180R		BraA04g19200R		Bo7g036470
										BraA08g15290R		Bo7g118510		Bo3g002530		BraA04g09510R				BraA04g14850R				BraA05g21970R		BraA03g05350R		BraA05g08720R		BraA08g01240R		BraA04g19210R		Bo7g040260
										BraA08g15530R		Bo7g119780		Bo3g002870		BraA04g09560R				BraA04g14910R				BraA05g22090R		BraA03g05390R		BraA05g08730R		BraA08g01420R		BraA04g19250R		Bo7g041210
										BraA08g15680R		Bo8g002740		Bo3g003250		BraA04g09640R				BraA04g14990R				BraA05g22210R		BraA03g05410R		BraA05g09050R		BraA08g01650R		BraA04g19290R		Bo7g043720
										BraA08g15740R		Bo8g004660		Bo3g003870		BraA04g10010R				BraA04g15110R				BraA05g22600R		BraA03g05510R		BraA05g09200R		BraA08g01770R		BraA04g19360R		Bo7g045670
										BraA08g16080R		Bo8g010830		Bo3g005060		BraA04g10030R				BraA04g15120R				BraA05g22630R		BraA03g05570R		BraA05g09310R		BraA08g02120R		BraA04g19530R		Bo7g045830
										BraA08g16590R		Bo8g011590		Bo3g007290		BraA04g10100R				BraA04g15650R				BraA05g22670R		BraA03g05610R		BraA05g09500R		BraA08g02870R		BraA04g19620R		Bo7g049890
										BraA08g16600R		Bo8g015080		Bo3g009440		BraA04g10500R				BraA04g15870R				BraA05g22690R		BraA03g05660R		BraA05g09780R		BraA08g02900R		BraA04g19860R		Bo7g049950
										BraA08g17100R		Bo8g026830		Bo3g009470		BraA04g10710R				BraA04g16520R				BraA05g22710R		BraA03g05670R		BraA05g09960R		BraA08g03140R		BraA04g20150R		Bo7g050220
										BraA08g17320R		Bo8g026940		Bo3g015410		BraA04g11080R				BraA04g16550R				BraA05g22800R		BraA03g05680R		BraA05g10300R		BraA08g03230R		BraA04g20180R		Bo7g056190
										BraA08g17380R		Bo8g028900		Bo3g018300		BraA04g11180R				BraA04g17010R				BraA05g22840R		BraA03g05710R		BraA05g10460R		BraA08g03690R		BraA04g20230R		Bo7g056390
										BraA08g18300R		Bo8g044640		Bo3g019770		BraA04g11330R				BraA04g17080R				BraA05g23010R		BraA03g05720R		BraA05g10600R		BraA08g03810R		BraA04g20390R		Bo7g059670
										BraA08g19890R		Bo8g051010		Bo3g021150		BraA04g11470R				BraA04g17120R				BraA05g23100R		BraA03g05800R		BraA05g10860R		BraA08g05300R		BraA04g20470R		Bo7g060090
										BraA08g20050R		Bo8g051210		Bo3g021420		BraA04g11560R				BraA04g17170R				BraA05g23180R		BraA03g05900R		BraA05g11390R		BraA08g05620R		BraA04g20500R		Bo7g063530
										BraA08g20240R		Bo8g052630		Bo3g021480		BraA04g11590R				BraA04g17800R				BraA05g23250R		BraA03g05990R		BraA05g11520R		BraA08g05650R		BraA04g20890R		Bo7g063930
										BraA08g21900R		Bo8g054040		Bo3g022040		BraA04g11800R				BraA04g17870R				BraA05g23420R		BraA03g06170R		BraA05g11840R		BraA08g07260R		BraA04g21050R		Bo7g063950
										BraA08g22290R		Bo8g054100		Bo3g022100		BraA04g11900R				BraA04g18010R				BraA05g23430R		BraA03g06210R		BraA05g11850R		BraA08g07470R		BraA04g21100R		Bo7g064720
										BraA08g22410R		Bo8g058240		Bo3g022270		BraA04g11910R				BraA04g18080R				BraA05g23600R		BraA03g06220R		BraA05g12110R		BraA08g08210R		BraA04g21260R		Bo7g064890
										BraA08g23050R		Bo8g059440		Bo3g022830		BraA04g11950R				BraA04g18280R				BraA05g24190R		BraA03g06250R		BraA05g12120R		BraA08g08260R		BraA04g21320R		Bo7g065100
										BraA08g23990R		Bo8g063700		Bo3g023030		BraA04g11980R				BraA04g18370R				BraA05g24230R		BraA03g06270R		BraA05g12400R		BraA08g08530R		BraA04g21460R		Bo7g065600
										BraA08g24060R		Bo8g065060		Bo3g023420		BraA04g12210R				BraA04g18400R				BraA05g24280R		BraA03g06330R		BraA05g12420R		BraA08g08620R		BraA04g21490R		Bo7g065610
										BraA08g25600R		Bo8g065090		Bo3g023960		BraA04g12590R				BraA04g18470R				BraA05g24290R		BraA03g06370R		BraA05g12640R		BraA08g09060R		BraA04g21560R		Bo7g065680
										BraA08g26190R		Bo8g065740		Bo3g024850		BraA04g12650R				BraA04g18510R				BraA05g24300R		BraA03g06380R		BraA05g12950R		BraA08g09560R		BraA04g21590R		Bo7g067020
										BraA08g26260R		Bo8g067430		Bo3g026440		BraA04g12730R				BraA04g18790R				BraA05g24390R		BraA03g06410R		BraA05g13120R		BraA08g09750R		BraA04g21800R		Bo7g080130
										BraA08g26410R		Bo8g068570		Bo3g026750		BraA04g12910R				BraA04g18920R				BraA05g24580R		BraA03g06420R		BraA05g13320R		BraA08g10060R		BraA04g21890R		Bo7g082390
										BraA08g26610R		Bo8g070060		Bo3g026850		BraA04g12920R				BraA04g19120R				BraA05g24900R		BraA03g06440R		BraA05g13710R		BraA08g10170R		BraA04g22200R		Bo7g084090
										BraA08g26780R		Bo8g070420		Bo3g027240		BraA04g12990R				BraA04g19390R				BraA05g25140R		BraA03g06540R		BraA05g13760R		BraA08g10220R		BraA04g22290R		Bo7g084630
										BraA08g26950R		Bo8g070970		Bo3g027570		BraA04g13410R				BraA04g19420R				BraA05g25260R		BraA03g06580R		BraA05g13960R		BraA08g10240R		BraA04g23250R		Bo7g087150
										BraA08g28040R		Bo8g073720		Bo3g027790		BraA04g13650R				BraA04g19440R				BraA05g25280R		BraA03g06610R		BraA05g14000R		BraA08g11220R		BraA04g23420R		Bo7g089380
										BraA08g28660R		Bo8g077250		Bo3g028390		BraA04g13840R				BraA04g19530R				BraA05g25350R		BraA03g06770R		BraA05g14120R		BraA08g11810R		BraA04g23530R		Bo7g089740
										BraA08g29880R		Bo8g079650		Bo3g030110		BraA04g13960R				BraA04g19650R				BraA05g25400R		BraA03g06800R		BraA05g14270R		BraA08g12100R		BraA04g23790R		Bo7g089780
										BraA08g30080R		Bo8g082530		Bo3g032160		BraA04g14060R				BraA04g19720R				BraA05g25710R		BraA03g06830R		BraA05g14400R		BraA08g12160R		BraA04g23850R		Bo7g091060
										BraA08g31050R		Bo8g083020		Bo3g032840		BraA04g14270R				BraA04g19830R				BraA05g25810R		BraA03g06850R		BraA05g14460R		BraA08g12580R		BraA04g24210R		Bo7g091200
										BraA08g31720R		Bo8g084800		Bo3g034740		BraA04g14360R				BraA04g19880R				BraA05g25900R		BraA03g06880R		BraA05g14490R		BraA08g12990R		BraA04g24370R		Bo7g091360
										BraA08g31780R		Bo8g088390		Bo3g036930		BraA04g14400R				BraA04g20330R				BraA05g26040R		BraA03g06940R		BraA05g14500R		BraA08g13130R		BraA04g24390R		Bo7g091480
										BraA08g32640R		Bo8g090460		Bo3g037150		BraA04g14710R				BraA04g20340R				BraA05g26050R		BraA03g07020R		BraA05g14550R		BraA08g13210R		BraA04g24670R		Bo7g092600
										BraA08g33250R		Bo8g091370		Bo3g037410		BraA04g14840R				BraA04g20460R				BraA05g26090R		BraA03g07080R		BraA05g14570R		BraA08g14220R		BraA04g24680R		Bo7g092770
										BraA08g33950R		Bo8g091580		Bo3g037680		BraA04g14940R				BraA04g20490R				BraA05g26160R		BraA03g07110R		BraA05g14770R		BraA08g14440R		BraA04g24710R		Bo7g092780
										BraA08g34060R		Bo8g091730		Bo3g039170		BraA04g15100R				BraA04g20520R				BraA05g26190R		BraA03g07150R		BraA05g14830R		BraA08g14530R		BraA04g24720R		Bo7g093510
										BraA09g01210R		Bo8g092060		Bo3g039180		BraA04g15110R				BraA04g20670R				BraA05g26220R		BraA03g07160R		BraA05g14870R		BraA08g14550R		BraA04g24820R		Bo7g093580
										BraA09g01700R		Bo8g092320		Bo3g039340		BraA04g15180R				BraA04g20790R				BraA05g26370R		BraA03g07260R		BraA05g15030R		BraA08g15210R		BraA04g24950R		Bo7g096760
										BraA09g01780R		Bo8g093180		Bo3g039420		BraA04g15600R				BraA04g21030R				BraA05g26530R		BraA03g07400R		BraA05g15100R		BraA08g16700R		BraA04g25190R		Bo7g096770
										BraA09g01790R		Bo8g094510		Bo3g039680		BraA04g16420R				BraA04g21180R				BraA05g26590R		BraA03g07440R		BraA05g15280R		BraA08g17360R		BraA04g25310R		Bo7g097790
										BraA09g02090R		Bo8g095300		Bo3g039850		BraA04g16510R				BraA04g21460R				BraA05g26810R		BraA03g07450R		BraA05g15320R		BraA08g17630R		BraA04g25430R		Bo7g097820
										BraA09g02100R		Bo8g097480		Bo3g040110		BraA04g16520R				BraA04g21510R				BraA05g26920R		BraA03g07520R		BraA05g15440R		BraA08g17740R		BraA04g26010R		Bo7g098290
										BraA09g02470R		Bo8g097500		Bo3g040330		BraA04g16620R				BraA04g21560R				BraA05g26970R		BraA03g07570R		BraA05g15490R		BraA08g18050R		BraA04g26040R		Bo7g099160
										BraA09g02550R		Bo8g098070		Bo3g040480		BraA04g16770R				BraA04g21630R				BraA05g27050R		BraA03g07640R		BraA05g15700R		BraA08g18300R		BraA04g26400R		Bo7g101180
										BraA09g02630R		Bo8g098200		Bo3g042090		BraA04g17000R				BraA04g21770R				BraA05g27220R		BraA03g07750R		BraA05g15920R		BraA08g18470R		BraA04g26440R		Bo7g103980
										BraA09g02820R		Bo8g100090		Bo3g045170		BraA04g17080R				BraA04g21930R				BraA05g27380R		BraA03g07810R		BraA05g15980R		BraA08g19100R		BraA04g26580R		Bo7g104360
										BraA09g03110R		Bo8g100320		Bo3g045300		BraA04g17120R				BraA04g22050R				BraA05g27450R		BraA03g07820R		BraA05g16210R		BraA08g19120R		BraA04g26670R		Bo7g106220
										BraA09g03490R		Bo8g100790		Bo3g048280		BraA04g17270R				BraA04g22150R				BraA05g27550R		BraA03g07870R		BraA05g16310R		BraA08g19440R		BraA04g26890R		Bo7g106320
										BraA09g04680R		Bo8g101710		Bo3g052130		BraA04g17370R				BraA04g22170R				BraA05g27610R		BraA03g08030R		BraA05g16670R		BraA08g19670R		BraA04g27150R		Bo7g106330
										BraA09g04810R		Bo8g102710		Bo3g052490		BraA04g17420R				BraA04g22200R				BraA05g27760R		BraA03g08090R		BraA05g17470R		BraA08g19940R		BraA04g27250R		Bo7g106910
										BraA09g05290R		Bo8g104370		Bo3g052530		BraA04g17550R				BraA04g22850R				BraA05g28870R		BraA03g08480R		BraA05g17690R		BraA08g19980R		BraA04g27370R		Bo7g109180
										BraA09g05990R		Bo8g105070		Bo3g052850		BraA04g17560R				BraA04g23090R				BraA05g28960R		BraA03g08530R		BraA05g17700R		BraA08g20140R		BraA04g27650R		Bo7g109670
										BraA09g06550R		Bo8g106450		Bo3g053110		BraA04g17810R				BraA04g23280R				BraA05g28980R		BraA03g08540R		BraA05g17940R		BraA08g20220R		BraA04g27750R		Bo7g110490
										BraA09g06720R		Bo8g106780		Bo3g053240		BraA04g17970R				BraA04g23350R				BraA05g29350R		BraA03g08550R		BraA05g17960R		BraA08g20800R		BraA04g27830R		Bo7g110500
										BraA09g06820R		Bo8g107140		Bo3g053260		BraA04g17980R				BraA04g23480R				BraA05g29510R		BraA03g08560R		BraA05g18020R		BraA08g20830R		BraA04g28060R		Bo7g111050
										BraA09g06890R		Bo8g112770		Bo3g054480		BraA04g18240R				BraA04g23530R				BraA05g29520R		BraA03g08690R		BraA05g18040R		BraA08g21120R		BraA04g28180R		Bo7g111260
										BraA09g06900R		Bo8g114610		Bo3g054790		BraA04g18270R				BraA04g23770R				BraA05g29550R		BraA03g08710R		BraA05g18240R		BraA08g21330R		BraA04g28310R		Bo7g111460
										BraA09g07010R		Bo9g006450		Bo3g054820		BraA04g18380R				BraA04g23790R				BraA05g29590R		BraA03g08800R		BraA05g18510R		BraA08g22160R		BraA04g28320R		Bo7g111550
										BraA09g07200R		Bo9g008670		Bo3g055200		BraA04g18420R				BraA04g24050R				BraA05g29630R		BraA03g08830R		BraA05g18880R		BraA08g22290R		BraA04g28860R		Bo7g113120
										BraA09g07940R		Bo9g008690		Bo3g055560		BraA04g18510R				BraA04g24200R				BraA05g29690R		BraA03g08970R		BraA05g19410R		BraA08g22310R		BraA04g28940R		Bo7g113190
										BraA09g08250R		Bo9g009620		Bo3g055600		BraA04g18560R				BraA04g24580R				BraA05g29740R		BraA03g09110R		BraA05g20050R		BraA08g22840R		BraA04g28960R		Bo7g114890
										BraA09g08440R		Bo9g010190		Bo3g055790		BraA04g18720R				BraA04g24820R				BraA05g30050R		BraA03g09200R		BraA05g20130R		BraA08g23030R		BraA04g28980R		Bo7g115250
										BraA09g08450R		Bo9g010950		Bo3g057070		BraA04g18880R				BraA04g25260R				BraA05g30260R		BraA03g09240R		BraA05g20320R		BraA08g23230R		BraA04g29180R		Bo7g115860
										BraA09g08590R		Bo9g013910		Bo3g057080		BraA04g19040R				BraA04g25520R				BraA05g30320R		BraA03g09250R		BraA05g20340R		BraA08g23660R		BraA04g29200R		Bo7g115980
										BraA09g09020R		Bo9g014660		Bo3g057250		BraA04g19100R				BraA04g26570R				BraA05g30440R		BraA03g09260R		BraA05g20720R		BraA08g24050R		BraA04g29580R		Bo7g116590
										BraA09g09780R		Bo9g014770		Bo3g058560		BraA04g19120R				BraA04g28050R				BraA05g30510R		BraA03g09460R		BraA05g20970R		BraA08g24220R		BraA04g29600R		Bo7g117300
										BraA09g09810R		Bo9g017380		Bo3g060570		BraA04g19300R				BraA04g28060R				BraA05g30580R		BraA03g09500R		BraA05g21170R		BraA08g24510R		BraA04g29770R		Bo7g117830
										BraA09g09840R		Bo9g020260		Bo3g061150		BraA04g19310R				BraA04g29130R				BraA05g30640R		BraA03g09540R		BraA05g21540R		BraA08g24600R		BraA04g29950R		Bo7g117850
										BraA09g10200R		Bo9g020380		Bo3g061650		BraA04g19390R				BraA04g29360R				BraA05g30860R		BraA03g09560R		BraA05g22000R		BraA08g24630R		BraA04g30230R		Bo7g118320
										BraA09g11450R		Bo9g022020		Bo3g061850		BraA04g19410R				BraA04g30100R				BraA05g30930R		BraA03g09630R		BraA05g22200R		BraA08g24650R		BraA04g30400R		Bo8g002770
										BraA09g11480R		Bo9g024180		Bo3g065160		BraA04g19440R				BraA04g30820R				BraA05g31030R		BraA03g09670R		BraA05g22500R		BraA08g25480R		BraA04g30450R		Bo8g004660
										BraA09g12480R		Bo9g024400		Bo3g065750		BraA04g19530R				BraA04g30870R				BraA05g31390R		BraA03g09680R		BraA05g22720R		BraA08g25830R		BraA04g30510R		Bo8g016370
										BraA09g12490R		Bo9g024430		Bo3g065830		BraA04g19620R				BraA04g30920R				BraA05g31580R		BraA03g09720R		BraA05g22760R		BraA08g25870R		BraA04g30640R		Bo8g018080
										BraA09g14070R		Bo9g024550		Bo3g066290		BraA04g19720R				BraA04g31510R				BraA05g31670R		BraA03g09730R		BraA05g22850R		BraA08g25880R		BraA04g30670R		Bo8g025730
										BraA09g14080R		Bo9g027730		Bo3g066440		BraA04g20060R				BraA04g31730R				BraA05g31680R		BraA03g09910R		BraA05g22890R		BraA08g26090R		BraA04g30690R		Bo8g028850
										BraA09g14460R		Bo9g027860		Bo3g066570		BraA04g20090R				BraA05g01020R				BraA05g31780R		BraA03g09920R		BraA05g23220R		BraA08g26130R		BraA04g30710R		Bo8g030460
										BraA09g14630R		Bo9g028540		Bo3g066680		BraA04g20320R				BraA05g01150R				BraA05g31940R		BraA03g09970R		BraA05g23710R		BraA08g26490R		BraA04g30770R		Bo8g040610
										BraA09g14830R		Bo9g028760		Bo3g066750		BraA04g20330R				BraA05g01240R				BraA05g31950R		BraA03g10000R		BraA05g24160R		BraA08g26580R		BraA04g31010R		Bo8g040630
										BraA09g15170R		Bo9g029060		Bo3g068860		BraA04g20460R				BraA05g01360R				BraA05g32200R		BraA03g10090R		BraA05g24180R		BraA08g26780R		BraA04g31060R		Bo8g042090
										BraA09g15330R		Bo9g029160		Bo3g068930		BraA04g20470R				BraA05g01380R				BraA05g32220R		BraA03g10110R		BraA05g24190R		BraA08g26790R		BraA04g31140R		Bo8g049390
										BraA09g16480R		Bo9g029280		Bo3g069000		BraA04g20490R				BraA05g01410R				BraA05g32390R		BraA03g10150R		BraA05g24230R		BraA08g26950R		BraA04g31180R		Bo8g050920
										BraA09g16630R		Bo9g032500		Bo3g071520		BraA04g20820R				BraA05g01560R				BraA05g32730R		BraA03g10210R		BraA05g24290R		BraA08g27110R		BraA04g31240R		Bo8g051250
										BraA09g16680R		Bo9g036850		Bo3g071570		BraA04g21030R				BraA05g01850R				BraA05g32900R		BraA03g10280R		BraA05g24300R		BraA08g27130R		BraA04g31460R		Bo8g052920
										BraA09g18780R		Bo9g037050		Bo3g071690		BraA04g21050R				BraA05g02030R				BraA05g32930R		BraA03g10320R		BraA05g24390R		BraA08g27460R		BraA04g31580R		Bo8g054410
										BraA09g19460R		Bo9g037440		Bo3g076280		BraA04g21060R				BraA05g02060R				BraA05g32940R		BraA03g10450R		BraA05g24460R		BraA08g27500R		BraA04g31660R		Bo8g058080
										BraA09g20070R		Bo9g045440		Bo3g079960		BraA04g21150R				BraA05g02180R				BraA05g33120R		BraA03g10480R		BraA05g24490R		BraA08g27910R		BraA04g31920R		Bo8g060100
										BraA09g20880R		Bo9g046500		Bo3g080150		BraA04g21180R				BraA05g02210R				BraA05g33130R		BraA03g10490R		BraA05g24780R		BraA08g28100R		BraA04g31980R		Bo8g063720
										BraA09g21050R		Bo9g049890		Bo3g080170		BraA04g21560R				BraA05g02280R				BraA05g33140R		BraA03g10520R		BraA05g24850R		BraA08g28190R		BraA05g01310R		Bo8g063760
										BraA09g22570R		Bo9g053410		Bo3g081430		BraA04g21780R				BraA05g02290R				BraA05g33270R		BraA03g10570R		BraA05g24860R		BraA08g28500R		BraA05g01680R		Bo8g065130
										BraA09g23020R		Bo9g055640		Bo3g081750		BraA04g21890R				BraA05g02820R				BraA05g33340R		BraA03g10590R		BraA05g25000R		BraA08g28690R		BraA05g02020R		Bo8g065780
										BraA09g23210R		Bo9g056000		Bo3g081840		BraA04g22200R				BraA05g02940R				BraA05g33360R		BraA03g10710R		BraA05g25100R		BraA08g28730R		BraA05g02090R		Bo8g066470
										BraA09g24450R		Bo9g058400		Bo3g081910		BraA04g22290R				BraA05g03130R				BraA05g33820R		BraA03g10910R		BraA05g25130R		BraA08g29050R		BraA05g02130R		Bo8g066860
										BraA09g26350R		Bo9g061500		Bo3g082040		BraA04g22440R				BraA05g03330R				BraA05g33830R		BraA03g11150R		BraA05g25140R		BraA08g29160R		BraA05g02160R		Bo8g067410
										BraA09g26870R		Bo9g068090		Bo3g083660		BraA04g22750R				BraA05g03390R				BraA05g34000R		BraA03g11170R		BraA05g25500R		BraA08g29370R		BraA05g02170R		Bo8g068340
										BraA09g26900R		Bo9g069340		Bo3g083970		BraA04g22850R				BraA05g03420R				BraA05g34040R		BraA03g11180R		BraA05g25760R		BraA08g29380R		BraA05g02490R		Bo8g069740
										BraA09g27050R		Bo9g069890		Bo3g084040		BraA04g22970R				BraA05g03490R				BraA05g34120R		BraA03g11210R		BraA05g25780R		BraA08g29750R		BraA05g02750R		Bo8g071190
										BraA09g28500R		Bo9g073050		Bo3g084370		BraA04g22980R				BraA05g03700R				BraA05g34480R		BraA03g11220R		BraA05g25870R		BraA08g29810R		BraA05g03240R		Bo8g076630
										BraA09g28940R		Bo9g077810		Bo3g085440		BraA04g23090R				BraA05g03770R				BraA05g34500R		BraA03g11230R		BraA05g26020R		BraA08g30570R		BraA05g03340R		Bo8g076800
										BraA09g30110R		Bo9g077820		Bo3g088560		BraA04g23250R				BraA05g03780R				BraA05g34620R		BraA03g11250R		BraA05g26030R		BraA08g30700R		BraA05g03430R		Bo8g079660
										BraA09g31170R		Bo9g078380		Bo3g088830		BraA04g23310R				BraA05g04000R				BraA05g34680R		BraA03g11270R		BraA05g26040R		BraA08g30730R		BraA05g03560R		Bo8g079740
										BraA09g31200R		Bo9g078540		Bo3g090140		BraA04g23350R				BraA05g04160R				BraA05g34730R		BraA03g11280R		BraA05g26370R		BraA08g30780R		BraA05g03770R		Bo8g080170
										BraA09g33580R		Bo9g083120		Bo3g091500		BraA04g23530R				BraA05g04240R				BraA05g34750R		BraA03g11300R		BraA05g26450R		BraA08g31230R		BraA05g04080R		Bo8g080720
										BraA09g33830R		Bo9g091070		Bo3g091790		BraA04g23750R				BraA05g04350R				BraA05g34790R		BraA03g11360R		BraA05g26900R		BraA08g32180R		BraA05g04310R		Bo8g081010
										BraA09g34090R		Bo9g108370		Bo3g092020		BraA04g23790R				BraA05g04440R				BraA05g34800R		BraA03g11460R		BraA05g27020R		BraA08g32340R		BraA05g04320R		Bo8g081250
										BraA09g34640R		Bo9g109790		Bo3g097670		BraA04g23860R				BraA05g04610R				BraA05g34810R		BraA03g11510R		BraA05g27050R		BraA08g32440R		BraA05g04460R		Bo8g081670
										BraA09g35730R		Bo9g109880		Bo3g097760		BraA04g23870R				BraA05g04670R				BraA05g34850R		BraA03g11560R		BraA05g27460R		BraA08g32590R		BraA05g04550R		Bo8g083070
										BraA09g35860R		Bo9g111140		Bo3g097980		BraA04g23890R				BraA05g04710R				BraA05g34890R		BraA03g11590R		BraA05g27720R		BraA08g33320R		BraA05g04610R		Bo8g083250
										BraA09g36050R		Bo9g113920		Bo3g099260		BraA04g24290R				BraA05g04780R				BraA05g34900R		BraA03g11620R		BraA05g28180R		BraA08g33440R		BraA05g04630R		Bo8g083390
										BraA09g36140R		Bo9g117430		Bo3g100770		BraA04g24370R				BraA05g04820R				BraA05g35040R		BraA03g11650R		BraA05g28260R		BraA08g33520R		BraA05g04710R		Bo8g083450
										BraA09g36510R		Bo9g117470		Bo3g100970		BraA04g24400R				BraA05g04930R				BraA05g35160R		BraA03g11690R		BraA05g28350R		BraA08g33630R		BraA05g04760R		Bo8g083740
										BraA09g37110R		Bo9g118850		Bo3g101050		BraA04g24410R				BraA05g04970R				BraA05g35240R		BraA03g11810R		BraA05g28560R		BraA08g34320R		BraA05g04920R		Bo8g089940
										BraA09g37540R		Bo9g118930		Bo3g102910		BraA04g24820R				BraA05g05040R				BraA05g35300R		BraA03g11870R		BraA05g28590R		BraA08g34440R		BraA05g05300R		Bo8g089950
										BraA09g37720R		Bo9g126210		Bo3g103030		BraA04g25110R				BraA05g05060R				BraA05g35580R		BraA03g11970R		BraA05g28610R		BraA08g34770R		BraA05g05400R		Bo8g090270
										BraA09g39140R		Bo9g135030		Bo3g103070		BraA04g25230R				BraA05g05220R				BraA05g35680R		BraA03g12020R		BraA05g28700R		BraA09g01860R		BraA05g05480R		Bo8g090370
										BraA09g39200R		Bo9g135290		Bo3g105780		BraA04g25520R				BraA05g05250R				BraA05g35800R		BraA03g12040R		BraA05g28750R		BraA09g02000R		BraA05g05640R		Bo8g090820
										BraA09g39730R		Bo9g135520		Bo3g107410		BraA04g25630R				BraA05g05480R				BraA05g35860R		BraA03g12080R		BraA05g28980R		BraA09g02480R		BraA05g05740R		Bo8g091000
										BraA09g40460R		Bo9g149770		Bo3g107600		BraA04g26040R				BraA05g05580R				BraA05g35890R		BraA03g12090R		BraA05g29230R		BraA09g02630R		BraA05g06010R		Bo8g091030
										BraA09g40470R		Bo9g152590		Bo3g108060		BraA04g27000R				BraA05g05640R				BraA05g35920R		BraA03g12190R		BraA05g29240R		BraA09g02680R		BraA05g06050R		Bo8g091370
										BraA09g40890R		Bo9g155990		Bo3g109300		BraA04g27920R				BraA05g05690R				BraA05g36000R		BraA03g12430R		BraA05g29340R		BraA09g02720R		BraA05g06240R		Bo8g091700
										BraA09g41190R		Bo9g163170		Bo3g110770		BraA04g27980R				BraA05g05830R				BraA05g36010R		BraA03g12600R		BraA05g29520R		BraA09g02970R		BraA05g06330R		Bo8g091990
										BraA09g41440R		Bo9g163290		Bo3g111200		BraA04g28690R				BraA05g05880R				BraA05g36120R		BraA03g12620R		BraA05g29690R		BraA09g04570R		BraA05g06450R		Bo8g092320
										BraA09g41920R		Bo9g163600		Bo3g116270		BraA04g29200R				BraA05g05970R				BraA05g36210R		BraA03g12770R		BraA05g29740R		BraA09g05050R		BraA05g06680R		Bo8g092790
										BraA09g42000R		Bo9g165970		Bo3g119580		BraA04g29360R				BraA05g06020R				BraA05g36270R		BraA03g12790R		BraA05g29780R		BraA09g05100R		BraA05g06740R		Bo8g095670
										BraA09g42020R		Bo9g168890		Bo3g130340		BraA04g29410R				BraA05g06070R				BraA05g36580R		BraA03g12820R		BraA05g30210R		BraA09g05380R		BraA05g06760R		Bo8g097850
										BraA09g42380R		Bo9g169740		Bo3g130430		BraA04g29670R				BraA05g06080R				BraA05g36690R		BraA03g12880R		BraA05g30320R		BraA09g05410R		BraA05g06830R		Bo8g097900
										BraA09g42900R		Bo9g171660		Bo3g132900		BraA04g29740R				BraA05g06320R				BraA05g36700R		BraA03g12890R		BraA05g30470R		BraA09g06050R		BraA05g06940R		Bo8g098250
										BraA09g42940R		Bo9g173870		Bo3g134060		BraA04g29770R				BraA05g06500R				BraA05g36760R		BraA03g12990R		BraA05g30540R		BraA09g06600R		BraA05g06980R		Bo8g100470
										BraA09g43090R		Bo9g174300		Bo3g134070		BraA04g30030R				BraA05g06560R				BraA05g36770R		BraA03g13050R		BraA05g30790R		BraA09g07070R		BraA05g07240R		Bo8g100550
										BraA09g44010R		Bo9g174880		Bo3g134470		BraA04g30290R				BraA05g06670R				BraA05g36840R		BraA03g13200R		BraA05g30840R		BraA09g07200R		BraA05g07290R		Bo8g101110
										BraA09g44270R		Bo9g174900		Bo3g134610		BraA04g30340R				BraA05g06820R				BraA05g36880R		BraA03g13220R		BraA05g30860R		BraA09g07450R		BraA05g07370R		Bo8g101540
										BraA09g45170R		Bo9g176100		Bo3g140220		BraA04g30640R				BraA05g06830R				BraA05g36950R		BraA03g13250R		BraA05g30880R		BraA09g07740R		BraA05g07550R		Bo8g101590
										BraA09g45210R		Bo9g176170		Bo3g142920		BraA04g30690R				BraA05g06840R				BraA05g37000R		BraA03g13300R		BraA05g31020R		BraA09g08380R		BraA05g07610R		Bo8g101710
										BraA09g45530R		Bo9g176340		Bo3g142960		BraA04g30870R				BraA05g06870R				BraA05g37120R		BraA03g13340R		BraA05g31160R		BraA09g08400R		BraA05g07790R		Bo8g102140
										BraA09g46040R		Bo9g176850		Bo3g143250		BraA04g31380R				BraA05g06940R				BraA05g37230R		BraA03g13370R		BraA05g31240R		BraA09g08480R		BraA05g07840R		Bo8g102250
										BraA09g46050R		Bo9g177580		Bo3g147640		BraA04g31730R				BraA05g06980R				BraA05g37250R		BraA03g13430R		BraA05g31250R		BraA09g08560R		BraA05g08350R		Bo8g104080
										BraA09g46090R		Bo9g181790		Bo3g147670		BraA04g31780R				BraA05g07010R				BraA05g37300R		BraA03g13490R		BraA05g31390R		BraA09g08590R		BraA05g08570R		Bo8g104500
										BraA09g46120R		Bo9g184740		Bo3g149660		BraA05g01280R				BraA05g07060R				BraA05g37450R		BraA03g13500R		BraA05g31570R		BraA09g08970R		BraA05g08660R		Bo8g105070
										BraA09g46900R		Bo9g184810		Bo3g149950		BraA05g01310R				BraA05g07230R				BraA05g37520R		BraA03g13540R		BraA05g31760R		BraA09g09010R		BraA05g08800R		Bo8g105560
										BraA09g47120R		Bo00534s090		Bo3g152630		BraA05g01390R				BraA05g07310R				BraA05g37580R		BraA03g13690R		BraA05g32050R		BraA09g09980R		BraA05g09040R		Bo8g107730
										BraA09g48350R		Bo00534s210		Bo3g153020		BraA05g01610R				BraA05g07370R				BraA05g37600R		BraA03g13750R		BraA05g32100R		BraA09g10370R		BraA05g09120R		Bo8g108040
										BraA09g48450R		Bo00576s120		Bo3g153210		BraA05g01870R				BraA05g07440R				BraA05g38370R		BraA03g13840R		BraA05g32410R		BraA09g10600R		BraA05g09140R		Bo8g112470
										BraA09g48620R		Bo00578s020		Bo3g153820		BraA05g01880R				BraA05g07470R				BraA05g38380R		BraA03g13850R		BraA05g32470R		BraA09g11360R		BraA05g09200R		Bo8g115680
										BraA09g50700R		Bo00692s010		Bo3g154100		BraA05g01940R				BraA05g07720R				BraA05g38580R		BraA03g13950R		BraA05g32880R		BraA09g11430R		BraA05g09210R		Bo9g008560
										BraA09g50750R		Bo00703s080		Bo3g154260		BraA05g02060R				BraA05g07850R				BraA05g38660R		BraA03g13980R		BraA05g32900R		BraA09g11950R		BraA05g09250R		Bo9g010190
										BraA09g51270R		Bo00722s120		Bo3g158510		BraA05g02120R				BraA05g08570R				BraA05g38700R		BraA03g14020R		BraA05g33340R		BraA09g12460R		BraA05g09420R		Bo9g015060
										BraA09g52100R		Bo00837s020		Bo3g158710		BraA05g02280R				BraA05g08690R				BraA05g38760R		BraA03g14030R		BraA05g33420R		BraA09g12930R		BraA05g09870R		Bo9g021900
										BraA09g52210R		Bo00916s040		Bo3g159900		BraA05g02290R				BraA05g08730R				BraA05g38780R		BraA03g14110R		BraA05g33490R		BraA09g13130R		BraA05g09910R		Bo9g022150
										BraA09g53070R		Bo00945s030		Bo3g162100		BraA05g02380R				BraA05g08760R				BraA05g39210R		BraA03g14360R		BraA05g33540R		BraA09g13780R		BraA05g10000R		Bo9g024360
										BraA09g53530R		Bo01176s010		Bo3g162460		BraA05g02490R				BraA05g08830R				BraA05g39350R		BraA03g14610R		BraA05g33630R		BraA09g14060R		BraA05g10460R		Bo9g024400
										BraA09g53770R		Bo01176s020		Bo3g162570		BraA05g02560R				BraA05g08880R				BraA05g39640R		BraA03g14620R		BraA05g33700R		BraA09g14410R		BraA05g10900R		Bo9g029430
										BraA09g53810R		Bo01213s010		Bo3g164150		BraA05g02670R				BraA05g08990R				BraA05g40160R		BraA03g14690R		BraA05g33900R		BraA09g14450R		BraA05g11230R		Bo9g029490
										BraA09g54730R		Bo01440s010		Bo3g167210		BraA05g02870R				BraA05g09030R				BraA05g40310R		BraA03g14700R		BraA05g33970R		BraA09g14830R		BraA05g11450R		Bo9g030940
										BraA09g54960R		Bo01909s010		Bo3g167570		BraA05g03130R				BraA05g09040R				BraA05g40390R		BraA03g14720R		BraA05g34540R		BraA09g15270R		BraA05g11460R		Bo9g032500
										BraA09g56090R		Bo02298s010		Bo3g169120		BraA05g03330R				BraA05g09250R				BraA05g40450R		BraA03g14755R		BraA05g34690R		BraA09g15490R		BraA05g11520R		Bo9g033710
										BraA09g56510R		Bo02461s010		Bo3g169290		BraA05g03390R				BraA05g09280R				BraA05g40550R		BraA03g14780R		BraA05g34710R		BraA09g15750R		BraA05g11720R		Bo9g037440
										BraA09g57270R		Bo02954s010		Bo3g170630		BraA05g03580R				BraA05g09490R				BraA05g40600R		BraA03g14940R		BraA05g34730R		BraA09g16150R		BraA05g11850R		Bo9g045440
										BraA09g57400R		Bo03919s010		Bo3g170810		BraA05g03700R				BraA05g09910R				BraA05g40610R		BraA03g15150R		BraA05g34810R		BraA09g16430R		BraA05g11880R		Bo9g059270
										BraA09g57410R		Bo04213s010		Bo3g170840		BraA05g04120R				BraA05g10220R				BraA05g40630R		BraA03g15180R		BraA05g35090R		BraA09g16440R		BraA05g12120R		Bo9g059620
										BraA09g57480R		Bo18023s010		Bo3g171120		BraA05g04260R				BraA05g10290R				BraA05g40660R		BraA03g15190R		BraA05g35110R		BraA09g17270R		BraA05g12400R		Bo9g061360
										BraA09g58200R		Bo23818s010		Bo3g175410		BraA05g04350R				BraA05g10330R				BraA06g01050R		BraA03g15230R		BraA05g35160R		BraA09g17470R		BraA05g12570R		Bo9g061370
										BraA09g58440R				Bo3g175630		BraA05g04550R				BraA05g10580R				BraA06g01330R		BraA03g15290R		BraA05g35270R		BraA09g19550R		BraA05g12840R		Bo9g062630
										BraA09g58550R				Bo3g175810		BraA05g04610R				BraA05g10610R				BraA06g01340R		BraA03g15380R		BraA05g35360R		BraA09g19980R		BraA05g12950R		Bo9g068210
										BraA09g58770R				Bo3g175980		BraA05g04710R				BraA05g10770R				BraA06g01520R		BraA03g15400R		BraA05g35710R		BraA09g20260R		BraA05g13070R		Bo9g069370
										BraA09g58810R				Bo3g178290		BraA05g04830R				BraA05g10990R				BraA06g02060R		BraA03g15410R		BraA05g36040R		BraA09g21060R		BraA05g13130R		Bo9g070300
										BraA09g59860R				Bo3g178420		BraA05g04900R				BraA05g11390R				BraA06g02520R		BraA03g15420R		BraA05g36210R		BraA09g22140R		BraA05g13180R		Bo9g075820
										BraA09g59990R				Bo3g179900		BraA05g05130R				BraA05g11590R				BraA06g02560R		BraA03g15450R		BraA05g36310R		BraA09g22480R		BraA05g13390R		Bo9g075920
										BraA09g60170R				Bo3g181400		BraA05g05140R				BraA05g11670R				BraA06g02820R		BraA03g15460R		BraA05g36320R		BraA09g22510R		BraA05g13640R		Bo9g076450
										BraA09g61070R				Bo3g185290		BraA05g05190R				BraA05g12040R				BraA06g02990R		BraA03g15490R		BraA05g36330R		BraA09g22570R		BraA05g13920R		Bo9g078280
										BraA09g61090R				Bo3g185540		BraA05g05200R				BraA05g12060R				BraA06g03060R		BraA03g15550R		BraA05g36500R		BraA09g22880R		BraA05g14770R		Bo9g078300
										BraA09g61900R				Bo4g002420		BraA05g05270R				BraA05g12120R				BraA06g03090R		BraA03g15560R		BraA05g36620R		BraA09g23470R		BraA05g14800R		Bo9g081830
										BraA09g62100R				Bo4g006840		BraA05g05360R				BraA05g12380R				BraA06g03140R		BraA03g15580R		BraA05g36750R		BraA09g23570R		BraA05g14810R		Bo9g087020
										BraA09g62260R				Bo4g006930		BraA05g05550R				BraA05g12400R				BraA06g03360R		BraA03g15600R		BraA05g36760R		BraA09g23630R		BraA05g15040R		Bo9g089650
										BraA09g62350R				Bo4g012560		BraA05g05570R				BraA05g12410R				BraA06g03430R		BraA03g15620R		BraA05g36780R		BraA09g23900R		BraA05g15170R		Bo9g090850
										BraA09g62830R				Bo4g012650		BraA05g05580R				BraA05g12510R				BraA06g03660R		BraA03g15640R		BraA05g36810R		BraA09g24930R		BraA05g15240R		Bo9g090990
										BraA09g63210R				Bo4g012840		BraA05g05610R				BraA05g12550R				BraA06g04250R		BraA03g15670R		BraA05g36880R		BraA09g24950R		BraA05g15430R		Bo9g091400
										BraA09g63220R				Bo4g013010		BraA05g05640R				BraA05g12620R				BraA06g05250R		BraA03g15770R		BraA05g37180R		BraA09g25390R		BraA05g15440R		Bo9g092710
										BraA09g63260R				Bo4g013300		BraA05g05860R				BraA05g12640R				BraA06g05270R		BraA03g15870R		BraA05g37300R		BraA09g25750R		BraA05g15650R		Bo9g108390
										BraA09g65110R				Bo4g015800		BraA05g05890R				BraA05g12790R				BraA06g05540R		BraA03g15890R		BraA05g37600R		BraA09g26170R		BraA05g15700R		Bo9g117590
										BraA10g01440R				Bo4g019730		BraA05g06020R				BraA05g12840R				BraA06g05610R		BraA03g15990R		BraA05g37610R		BraA09g26350R		BraA05g15740R		Bo9g121070
										BraA10g02090R				Bo4g019840		BraA05g06070R				BraA05g13280R				BraA06g05860R		BraA03g16050R		BraA05g37740R		BraA09g26950R		BraA05g15920R		Bo9g121100
										BraA10g04140R				Bo4g020920		BraA05g06310R				BraA05g13350R				BraA06g05870R		BraA03g16100R		BraA05g38320R		BraA09g27320R		BraA05g15950R		Bo9g127350
										BraA10g04660R				Bo4g021200		BraA05g06330R				BraA05g13950R				BraA06g05920R		BraA03g16150R		BraA05g38400R		BraA09g27610R		BraA05g16100R		Bo9g127380
										BraA10g05060R				Bo4g021240		BraA05g06640R				BraA05g14100R				BraA06g06010R		BraA03g16310R		BraA05g38470R		BraA09g28090R		BraA05g16850R		Bo9g127410
										BraA10g05660R				Bo4g021320		BraA05g06680R				BraA05g14340R				BraA06g06020R		BraA03g16410R		BraA05g38690R		BraA09g29240R		BraA05g17030R		Bo9g139410
										BraA10g05900R				Bo4g024680		BraA05g06690R				BraA05g14490R				BraA06g06060R		BraA03g16430R		BraA05g38980R		BraA09g29440R		BraA05g17180R		Bo9g140890
										BraA10g05940R				Bo4g024940		BraA05g06720R				BraA05g14510R				BraA06g06100R		BraA03g16450R		BraA05g39050R		BraA09g29860R		BraA05g17220R		Bo9g142390
										BraA10g06640R				Bo4g024950		BraA05g06820R				BraA05g14550R				BraA06g06330R		BraA03g16470R		BraA05g39910R		BraA09g30270R		BraA05g17560R		Bo9g147040
										BraA10g07870R				Bo4g025120		BraA05g06880R				BraA05g14600R				BraA06g06400R		BraA03g16490R		BraA05g40000R		BraA09g30730R		BraA05g17610R		Bo9g148150
										BraA10g09930R				Bo4g025250		BraA05g06890R				BraA05g14990R				BraA06g06520R		BraA03g16520R		BraA05g40550R		BraA09g31040R		BraA05g17620R		Bo9g150210
										BraA10g10250R				Bo4g025480		BraA05g07010R				BraA05g15110R				BraA06g06540R		BraA03g16560R		BraA05g40660R		BraA09g31640R		BraA05g17640R		Bo9g152280
										BraA10g10260R				Bo4g025680		BraA05g07240R				BraA05g15170R				BraA06g06560R		BraA03g16570R		BraA06g01040R		BraA09g32200R		BraA05g17950R		Bo9g154690
										BraA10g10390R				Bo4g025780		BraA05g07270R				BraA05g15290R				BraA06g06770R		BraA03g16620R		BraA06g01100R		BraA09g32680R		BraA05g18230R		Bo9g154860
										BraA10g14020R				Bo4g025850		BraA05g07350R				BraA05g15360R				BraA06g06810R		BraA03g16730R		BraA06g01160R		BraA09g32740R		BraA05g18450R		Bo9g159770
										BraA10g14450R				Bo4g025930		BraA05g07370R				BraA05g15430R				BraA06g06900R		BraA03g16760R		BraA06g01220R		BraA09g33250R		BraA05g18630R		Bo9g159950
										BraA10g15790R				Bo4g026840		BraA05g07720R				BraA05g15440R				BraA06g07040R		BraA03g16860R		BraA06g01330R		BraA09g33670R		BraA05g18790R		Bo9g162970
										BraA10g16530R				Bo4g030210		BraA05g07790R				BraA05g15920R				BraA06g07560R		BraA03g16950R		BraA06g01340R		BraA09g36490R		BraA05g19000R		Bo9g163600
										BraA10g17320R				Bo4g030410		BraA05g08130R				BraA05g15980R				BraA06g07680R		BraA03g16980R		BraA06g01390R		BraA09g36770R		BraA05g19390R		Bo9g163940
										BraA10g17510R				Bo4g030540		BraA05g08200R				BraA05g16100R				BraA06g07730R		BraA03g17020R		BraA06g01520R		BraA09g36940R		BraA05g19410R		Bo9g166200
										BraA10g18260R				Bo4g030910		BraA05g08420R				BraA05g16120R				BraA06g07820R		BraA03g17030R		BraA06g01680R		BraA09g37530R		BraA05g19420R		Bo9g166530
										BraA10g18730R				Bo4g031140		BraA05g08580R				BraA05g16210R				BraA06g07830R		BraA03g17040R		BraA06g01820R		BraA09g37540R		BraA05g19450R		Bo9g169630
										BraA10g19290R				Bo4g031160		BraA05g08720R				BraA05g16400R				BraA06g07860R		BraA03g17270R		BraA06g01970R		BraA09g38280R		BraA05g19550R		Bo9g169680
										BraA10g20220R				Bo4g034660		BraA05g08810R				BraA05g16910R				BraA06g07940R		BraA03g17280R		BraA06g02110R		BraA09g38420R		BraA05g19570R		Bo9g171450
										BraA10g20450R				Bo4g036190		BraA05g08880R				BraA05g17180R				BraA06g08130R		BraA03g17320R		BraA06g02560R		BraA09g38610R		BraA05g20190R		Bo9g171460
										BraA10g21670R				Bo4g036210		BraA05g09050R				BraA05g17620R				BraA06g08270R		BraA03g17390R		BraA06g02990R		BraA09g38630R		BraA05g20260R		Bo9g173580
										BraA10g22420R				Bo4g038640		BraA05g09070R				BraA05g17690R				BraA06g08330R		BraA03g17670R		BraA06g03000R		BraA09g39230R		BraA05g20980R		Bo9g173950
										BraA10g24430R				Bo4g039310		BraA05g09180R				BraA05g17710R				BraA06g08480R		BraA03g17770R		BraA06g03110R		BraA09g41410R		BraA05g21190R		Bo9g174060
										BraA10g24840R				Bo4g039420		BraA05g09240R				BraA05g18020R				BraA06g08500R		BraA03g17960R		BraA06g03350R		BraA09g42010R		BraA05g21290R		Bo9g174330
										BraA10g24850R				Bo4g039790		BraA05g09250R				BraA05g18240R				BraA06g08550R		BraA03g18040R		BraA06g03430R		BraA09g42190R		BraA05g21430R		Bo9g174710
										BraA10g25660R				Bo4g040050		BraA05g09730R				BraA05g18450R				BraA06g08750R		BraA03g18100R		BraA06g03880R		BraA09g42250R		BraA05g21520R		Bo9g176020
										BraA10g26070R				Bo4g045400		BraA05g09960R				BraA05g18510R				BraA06g08780R		BraA03g18140R		BraA06g03980R		BraA09g42380R		BraA05g21540R		Bo9g177000
										BraA10g26550R				Bo4g045430		BraA05g10010R				BraA05g18650R				BraA06g08840R		BraA03g18170R		BraA06g04450R		BraA09g42690R		BraA05g21570R		Bo9g177560
										BraA10g27230R				Bo4g045860		BraA05g10040R				BraA05g18710R				BraA06g08870R		BraA03g18200R		BraA06g05020R		BraA09g43300R		BraA05g21800R		Bo9g179040
										BraA10g28370R				Bo4g048440		BraA05g10150R				BraA05g19080R				BraA06g08940R		BraA03g18280R		BraA06g05440R		BraA09g43310R		BraA05g21940R		Bo9g184680
										BraA10g29780R				Bo4g049510		BraA05g10270R				BraA05g19140R				BraA06g09250R		BraA03g18320R		BraA06g05810R		BraA09g43340R		BraA05g22000R		Bo9g184990
										BraA10g30160R				Bo4g050790		BraA05g10280R				BraA05g19410R				BraA06g09730R		BraA03g18530R		BraA06g05830R		BraA09g43660R		BraA05g22020R		Bo00722s060
										BraA10g30920R				Bo4g050860		BraA05g10380R				BraA05g20350R				BraA06g09920R		BraA03g18640R		BraA06g06000R		BraA09g43700R		BraA05g22070R		Bo00847s040
										BraA10g30940R				Bo4g052140		BraA05g10600R				BraA05g20970R				BraA06g10010R		BraA03g18680R		BraA06g06010R		BraA09g43820R		BraA05g22080R		Bo00923s010
										BraA10g31090R				Bo4g052440		BraA05g10620R				BraA05g20980R				BraA06g10030R		BraA03g18740R		BraA06g06070R		BraA09g43870R		BraA05g22120R		Bo00935s050
										BraA10g31220R				Bo4g053730		BraA05g11480R				BraA05g21300R				BraA06g10380R		BraA03g18780R		BraA06g06090R		BraA09g44150R		BraA05g22440R		Bo00941s010
										BraAxxg01590R				Bo4g061230		BraA05g11530R				BraA05g21320R				BraA06g10650R		BraA03g18850R		BraA06g06160R		BraA09g44300R		BraA05g22450R		Bo00969s010
										BraAxxg07640R				Bo4g061240		BraA05g11590R				BraA05g21540R				BraA06g10810R		BraA03g18960R		BraA06g06280R		BraA09g44920R		BraA05g22510R		Bo01028s030
										BraAxxg10600R				Bo4g061270		BraA05g11720R				BraA05g21630R				BraA06g11070R		BraA03g18980R		BraA06g06650R		BraA09g44940R		BraA05g23180R		Bo01042s020
										BraAxxg10610R				Bo4g064680		BraA05g12020R				BraA05g21830R				BraA06g11110R		BraA03g18990R		BraA06g06720R		BraA09g44990R		BraA05g23450R		Bo01146s020
										BraAxxg13190R				Bo4g069210		BraA05g12400R				BraA05g21940R				BraA06g11280R		BraA03g19000R		BraA06g07230R		BraA09g45230R		BraA05g23460R		Bo01176s010
										BraAxxg14610R				Bo4g071660		BraA05g13280R				BraA05g22020R				BraA06g11560R		BraA03g19090R		BraA06g07490R		BraA09g45530R		BraA05g23600R		Bo01189s020
										BraAxxg14660R				Bo4g071670		BraA05g13390R				BraA05g22130R				BraA06g11630R		BraA03g19100R		BraA06g07500R		BraA09g45630R		BraA05g23700R		Bo01353s040
										Bo1g002270				Bo4g071760		BraA05g13880R				BraA05g22190R				BraA06g11900R		BraA03g19110R		BraA06g07540R		BraA09g45690R		BraA05g24230R		Bo01357s020
										Bo1g005430				Bo4g074260		BraA05g14030R				BraA05g22210R				BraA06g11970R		BraA03g19120R		BraA06g07830R		BraA09g45920R		BraA05g24710R		Bo01417s020
										Bo1g005580				Bo4g074360		BraA05g14560R				BraA05g22310R				BraA06g12180R		BraA03g19180R		BraA06g07860R		BraA09g46210R		BraA05g24960R		Bo01471s020
										Bo1g005770				Bo4g082350		BraA05g14670R				BraA05g22470R				BraA06g12330R		BraA03g19230R		BraA06g07940R		BraA09g46310R		BraA05g25000R		Bo01551s010
										Bo1g005780				Bo4g091420		BraA05g14730R				BraA05g22490R				BraA06g12440R		BraA03g19290R		BraA06g08450R		BraA09g46340R		BraA05g25100R		Bo01628s010
										Bo1g006510				Bo4g098460		BraA05g14810R				BraA05g22510R				BraA06g12600R		BraA03g19300R		BraA06g08500R		BraA09g46370R		BraA05g25130R		Bo02108s010
										Bo1g007240				Bo4g098740		BraA05g15110R				BraA05g22670R				BraA06g12640R		BraA03g19310R		BraA06g08590R		BraA09g46680R		BraA05g25140R		Bo02298s010
										Bo1g007380				Bo4g101420		BraA05g15220R				BraA05g22720R				BraA06g12790R		BraA03g19380R		BraA06g08600R		BraA09g46950R		BraA05g25320R		Bo02333s010
										Bo1g007550				Bo4g105100		BraA05g15260R				BraA05g22800R				BraA06g12900R		BraA03g19400R		BraA06g08840R		BraA09g47050R		BraA05g25370R		Bo03100s010
										Bo1g008520				Bo4g106490		BraA05g15290R				BraA05g23010R				BraA06g13330R		BraA03g19440R		BraA06g09260R		BraA09g47210R		BraA05g25750R		Bo03290s010
										Bo1g011360				Bo4g108000		BraA05g15390R				BraA05g23180R				BraA06g13380R		BraA03g19540R		BraA06g09790R		BraA09g47230R		BraA05g25760R		Bo03392s010
										Bo1g011410				Bo4g108260		BraA05g15440R				BraA05g23290R				BraA06g13590R		BraA03g19640R		BraA06g10100R		BraA09g47510R		BraA05g26040R		Bo05668s010
										Bo1g011820				Bo4g108320		BraA05g15700R				BraA05g23470R				BraA06g13610R		BraA03g19660R		BraA06g10280R		BraA09g47600R		BraA05g26050R		Bo07555s010
										Bo1g012060				Bo4g111060		BraA05g15920R				BraA05g23600R				BraA06g13830R		BraA03g19690R		BraA06g10370R		BraA09g47720R		BraA05g26140R		Bo09176s010
										Bo1g014870				Bo4g112670		BraA05g15980R				BraA05g23630R				BraA06g13840R		BraA03g19740R		BraA06g10670R		BraA09g47930R		BraA05g26190R		Bo10011s010
										Bo1g014910				Bo4g113000		BraA05g16040R				BraA05g23690R				BraA06g13860R		BraA03g20010R		BraA06g10990R		BraA09g48100R		BraA05g26460R		Bo13583s010
										Bo1g014940				Bo4g114100		BraA05g16110R				BraA05g23740R				BraA06g13900R		BraA03g20020R		BraA06g11170R		BraA09g48150R		BraA05g26570R		Bo15854s010
										Bo1g016300				Bo4g115470		BraA05g16130R				BraA05g24140R				BraA06g14080R		BraA03g20110R		BraA06g11270R		BraA09g48270R		BraA05g26880R		Bo27042s010
										Bo1g016370				Bo4g115560		BraA05g16400R				BraA05g24170R				BraA06g14230R		BraA03g20300R		BraA06g11620R		BraA09g48350R		BraA05g27160R
										Bo1g016650				Bo4g118300		BraA05g17000R				BraA05g24180R				BraA06g14420R		BraA03g20350R		BraA06g11630R		BraA09g48360R		BraA05g27370R
										Bo1g017370				Bo4g118340		BraA05g17010R				BraA05g24190R				BraA06g14580R		BraA03g20430R		BraA06g12150R		BraA09g48370R		BraA05g27450R
										Bo1g017420				Bo4g120250		BraA05g17140R				BraA05g24230R				BraA06g14650R		BraA03g20440R		BraA06g12160R		BraA09g48740R		BraA05g27590R
										Bo1g017570				Bo4g121690		BraA05g17180R				BraA05g24290R				BraA06g14740R		BraA03g20530R		BraA06g12170R		BraA09g49160R		BraA05g27720R
										Bo1g019190				Bo4g125400		BraA05g17460R				BraA05g24300R				BraA06g15010R		BraA03g20550R		BraA06g12180R		BraA09g49260R		BraA05g27780R
										Bo1g019940				Bo4g125910		BraA05g17470R				BraA05g24330R				BraA06g15830R		BraA03g20620R		BraA06g12220R		BraA09g49370R		BraA05g27820R
										Bo1g019980				Bo4g127150		BraA05g17500R				BraA05g24390R				BraA06g16000R		BraA03g20670R		BraA06g12310R		BraA09g49530R		BraA05g28050R
										Bo1g020050				Bo4g135950		BraA05g17610R				BraA05g24450R				BraA06g16260R		BraA03g20690R		BraA06g12440R		BraA09g49920R		BraA05g28130R
										Bo1g020080				Bo4g136350		BraA05g17690R				BraA05g24460R				BraA06g16350R		BraA03g20740R		BraA06g12760R		BraA09g49980R		BraA05g28230R
										Bo1g021950				Bo4g137030		BraA05g17700R				BraA05g24490R				BraA06g16550R		BraA03g20750R		BraA06g12770R		BraA09g50110R		BraA05g28270R
										Bo1g023940				Bo4g137830		BraA05g18130R				BraA05g24580R				BraA06g16560R		BraA03g20760R		BraA06g12810R		BraA09g50260R		BraA05g28300R
										Bo1g024110				Bo4g139450		BraA05g18960R				BraA05g24740R				BraA06g16610R		BraA03g20820R		BraA06g12900R		BraA09g52010R		BraA05g28510R
										Bo1g024120				Bo4g140290		BraA05g19360R				BraA05g24780R				BraA06g16650R		BraA03g21240R		BraA06g13030R		BraA09g52130R		BraA05g28560R
										Bo1g028370				Bo4g140300		BraA05g19390R				BraA05g25020R				BraA06g16700R		BraA03g21330R		BraA06g13110R		BraA09g52780R		BraA05g28650R
										Bo1g028410				Bo4g140500		BraA05g19570R				BraA05g25140R				BraA06g17190R		BraA03g21430R		BraA06g13570R		BraA09g52970R		BraA05g28850R
										Bo1g028540				Bo4g140560		BraA05g19580R				BraA05g25160R				BraA06g17370R		BraA03g21580R		BraA06g13590R		BraA09g53540R		BraA05g28980R
										Bo1g033130				Bo4g142050		BraA05g20980R				BraA05g25260R				BraA06g17570R		BraA03g21640R		BraA06g13610R		BraA09g53680R		BraA05g29110R
										Bo1g033150				Bo4g142150		BraA05g21120R				BraA05g25350R				BraA06g17770R		BraA03g21690R		BraA06g13840R		BraA09g54320R		BraA05g29200R
										Bo1g033170				Bo4g144050		BraA05g21320R				BraA05g25400R				BraA06g17970R		BraA03g21710R		BraA06g14010R		BraA09g54700R		BraA05g29210R
										Bo1g034430				Bo4g144120		BraA05g21560R				BraA05g25520R				BraA06g18050R		BraA03g21810R		BraA06g14030R		BraA09g55730R		BraA05g29350R
										Bo1g034440				Bo4g147040		BraA05g21620R				BraA05g25900R				BraA06g18060R		BraA03g21910R		BraA06g14080R		BraA09g56010R		BraA05g29550R
										Bo1g034450				Bo4g147050		BraA05g21740R				BraA05g25920R				BraA06g18120R		BraA03g21960R		BraA06g14340R		BraA09g56150R		BraA05g29630R
										Bo1g037260				Bo4g149730		BraA05g21890R				BraA05g26000R				BraA06g18330R		BraA03g22020R		BraA06g14420R		BraA09g56450R		BraA05g29740R
										Bo1g037280				Bo4g151420		BraA05g22020R				BraA05g26030R				BraA06g18610R		BraA03g22080R		BraA06g14730R		BraA09g56480R		BraA05g29880R
										Bo1g039050				Bo4g151470		BraA05g22200R				BraA05g26040R				BraA06g18670R		BraA03g22140R		BraA06g14820R		BraA09g56520R		BraA05g30050R
										Bo1g039250				Bo4g154080		BraA05g22310R				BraA05g26140R				BraA06g18700R		BraA03g22250R		BraA06g14850R		BraA09g56760R		BraA05g30060R
										Bo1g039430				Bo4g154720		BraA05g22480R				BraA05g26220R				BraA06g18790R		BraA03g22280R		BraA06g15220R		BraA09g56840R		BraA05g30080R
										Bo1g039700				Bo4g155970		BraA05g22850R				BraA05g26410R				BraA06g18960R		BraA03g22290R		BraA06g15460R		BraA09g57380R		BraA05g30280R
										Bo1g040330				Bo4g157230		BraA05g22890R				BraA05g26440R				BraA06g19030R		BraA03g22300R		BraA06g15560R		BraA09g57610R		BraA05g30400R
										Bo1g040640				Bo4g157460		BraA05g23250R				BraA05g26580R				BraA06g19110R		BraA03g22570R		BraA06g15950R		BraA09g58090R		BraA05g30420R
										Bo1g040660				Bo4g157510		BraA05g23450R				BraA05g26900R				BraA06g19150R		BraA03g22650R		BraA06g16040R		BraA09g58230R		BraA05g30480R
										Bo1g040670				Bo4g158710		BraA05g23460R				BraA05g27010R				BraA06g19270R		BraA03g22690R		BraA06g16210R		BraA09g59160R		BraA05g30510R
										Bo1g043040				Bo4g158790		BraA05g23490R				BraA05g27050R				BraA06g19500R		BraA03g22700R		BraA06g16260R		BraA09g60360R		BraA05g30520R
										Bo1g047890				Bo4g160000		BraA05g23570R				BraA05g27380R				BraA06g19630R		BraA03g22790R		BraA06g16560R		BraA09g60840R		BraA05g30530R
										Bo1g049360				Bo4g161250		BraA05g24150R				BraA05g27590R				BraA06g19970R		BraA03g22920R		BraA06g16700R		BraA09g61200R		BraA05g30610R
										Bo1g049420				Bo4g164970		BraA05g24170R				BraA05g27720R				BraA06g19980R		BraA03g22940R		BraA06g17570R		BraA09g61870R		BraA05g30640R
										Bo1g050670				Bo4g165030		BraA05g24220R				BraA05g27770R				BraA06g20110R		BraA03g23010R		BraA06g17770R		BraA09g61980R		BraA05g30770R
										Bo1g051210				Bo4g165150		BraA05g24280R				BraA05g27820R				BraA06g20200R		BraA03g23080R		BraA06g17940R		BraA09g62150R		BraA05g30850R
										Bo1g052900				Bo4g165310		BraA05g24390R				BraA05g28010R				BraA06g20240R		BraA03g23110R		BraA06g17960R		BraA09g62350R		BraA05g30860R
										Bo1g052960				Bo4g168080		BraA05g24400R				BraA05g28020R				BraA06g20250R		BraA03g23120R		BraA06g18020R		BraA09g62440R		BraA05g31020R
										Bo1g053010				Bo4g169380		BraA05g24580R				BraA05g28050R				BraA06g20740R		BraA03g23150R		BraA06g18030R		BraA09g63090R		BraA05g31030R
										Bo1g055380				Bo4g169420		BraA05g24730R				BraA05g28160R				BraA06g21550R		BraA03g23230R		BraA06g18060R		BraA09g65270R		BraA05g31240R
										Bo1g056990				Bo4g170850		BraA05g24900R				BraA05g28220R				BraA06g22260R		BraA03g23290R		BraA06g18120R		BraA10g01020R		BraA05g31490R
										Bo1g057310				Bo4g171890		BraA05g25000R				BraA05g28560R				BraA06g22290R		BraA03g23340R		BraA06g18130R		BraA10g01030R		BraA05g31670R
										Bo1g058800				Bo4g173610		BraA05g25350R				BraA05g28610R				BraA06g22400R		BraA03g23510R		BraA06g18550R		BraA10g01200R		BraA05g31890R
										Bo1g059220				Bo4g173730		BraA05g25780R				BraA05g28670R				BraA06g22820R		BraA03g23560R		BraA06g18560R		BraA10g01320R		BraA05g32360R
										Bo1g087920				Bo4g177560		BraA05g25810R				BraA05g28970R				BraA06g22850R		BraA03g23580R		BraA06g18590R		BraA10g01510R		BraA05g32390R
										Bo1g090210				Bo4g178160		BraA05g26000R				BraA05g28980R				BraA06g23300R		BraA03g23630R		BraA06g18610R		BraA10g01940R		BraA05g32410R
										Bo1g090360				Bo4g182040		BraA05g26050R				BraA05g29110R				BraA06g23330R		BraA03g23680R		BraA06g18620R		BraA10g02440R		BraA05g32640R
										Bo1g097980				Bo4g182630		BraA05g26090R				BraA05g29350R				BraA06g23360R		BraA03g23690R		BraA06g18680R		BraA10g02710R		BraA05g32730R
										Bo1g098020				Bo4g184730		BraA05g26190R				BraA05g29440R				BraA06g23500R		BraA03g23730R		BraA06g18690R		BraA10g02750R		BraA05g32900R
										Bo1g098130				Bo4g187450		BraA05g26220R				BraA05g29470R				BraA06g23630R		BraA03g23740R		BraA06g18820R		BraA10g03030R		BraA05g32940R
										Bo1g098320				Bo4g187770		BraA05g26440R				BraA05g29510R				BraA06g23750R		BraA03g23780R		BraA06g19050R		BraA10g03350R		BraA05g33270R
										Bo1g098580				Bo4g187790		BraA05g26710R				BraA05g29620R				BraA06g23820R		BraA03g23870R		BraA06g19110R		BraA10g03610R		BraA05g33340R
										Bo1g098850				Bo4g188150		BraA05g26920R				BraA05g29630R				BraA06g23970R		BraA03g23890R		BraA06g19130R		BraA10g03880R		BraA05g33400R
										Bo1g101670				Bo4g188350		BraA05g26950R				BraA05g29780R				BraA06g24040R		BraA03g23950R		BraA06g19250R		BraA10g03980R		BraA05g33410R
										Bo1g103630				Bo4g188730		BraA05g27030R				BraA05g29820R				BraA06g24070R		BraA03g24030R		BraA06g19500R		BraA10g04040R		BraA05g33430R
										Bo1g105700				Bo4g188760		BraA05g27050R				BraA05g29860R				BraA06g24280R		BraA03g24090R		BraA06g19560R		BraA10g04790R		BraA05g33620R
										Bo1g105830				Bo4g188900		BraA05g27450R				BraA05g29880R				BraA06g24640R		BraA03g24100R		BraA06g19630R		BraA10g05200R		BraA05g33660R
										Bo1g108800				Bo4g190200		BraA05g27720R				BraA05g29960R				BraA06g25120R		BraA03g24120R		BraA06g19840R		BraA10g05940R		BraA05g33700R
										Bo1g108980				Bo4g191350		BraA05g28000R				BraA05g30230R				BraA06g25190R		BraA03g24140R		BraA06g19970R		BraA10g05950R		BraA05g33900R
										Bo1g114880				Bo4g191460		BraA05g28010R				BraA05g30280R				BraA06g25220R		BraA03g24170R		BraA06g20110R		BraA10g05960R		BraA05g34200R
										Bo1g119310				Bo5g001100		BraA05g28180R				BraA05g30440R				BraA06g25350R		BraA03g24410R		BraA06g20560R		BraA10g06150R		BraA05g34220R
										Bo1g123160				Bo5g002430		BraA05g28220R				BraA05g30540R				BraA06g25500R		BraA03g24440R		BraA06g20670R		BraA10g06840R		BraA05g34470R
										Bo1g134960				Bo5g002530		BraA05g28240R				BraA05g30640R				BraA06g25610R		BraA03g24530R		BraA06g20740R		BraA10g07260R		BraA05g34610R
										Bo1g138430				Bo5g002660		BraA05g28300R				BraA05g30750R				BraA06g25650R		BraA03g24590R		BraA06g21160R		BraA10g07580R		BraA05g34620R
										Bo1g139480				Bo5g002760		BraA05g28560R				BraA05g30850R				BraA06g25670R		BraA03g24720R		BraA06g21310R		BraA10g07610R		BraA05g34700R
										Bo1g141570				Bo5g003470		BraA05g28610R				BraA05g30890R				BraA06g25820R		BraA03g24760R		BraA06g21960R		BraA10g08350R		BraA05g34710R
										Bo1g143930				Bo5g004220		BraA05g28700R				BraA05g31020R				BraA06g25830R		BraA03g24830R		BraA06g22430R		BraA10g09440R		BraA05g34750R
										Bo1g144420				Bo5g004310		BraA05g28850R				BraA05g31160R				BraA06g25860R		BraA03g24900R		BraA06g22680R		BraA10g10260R		BraA05g35000R
										Bo1g144780				Bo5g004480		BraA05g28980R				BraA05g31240R				BraA06g25890R		BraA03g24910R		BraA06g22790R		BraA10g10980R		BraA05g35040R
										Bo1g150250				Bo5g005540		BraA05g29200R				BraA05g31340R				BraA06g25950R		BraA03g24990R		BraA06g22850R		BraA10g12580R		BraA05g35050R
										Bo1g151650				Bo5g005740		BraA05g29240R				BraA05g31390R				BraA06g25960R		BraA03g25070R		BraA06g23090R		BraA10g12990R		BraA05g35140R
										Bo1g153280				Bo5g006980		BraA05g29350R				BraA05g31430R				BraA06g26160R		BraA03g25180R		BraA06g23150R		BraA10g13110R		BraA05g35360R
										Bo1g153450				Bo5g007030		BraA05g29420R				BraA05g31500R				BraA06g26210R		BraA03g25290R		BraA06g23240R		BraA10g13360R		BraA05g35410R
										Bo1g157470				Bo5g007040		BraA05g29440R				BraA05g31680R				BraA06g26240R		BraA03g25370R		BraA06g23620R		BraA10g13670R		BraA05g35630R
										Bo1g157640				Bo5g007750		BraA05g29510R				BraA05g31700R				BraA06g26300R		BraA03g25480R		BraA06g23960R		BraA10g14190R		BraA05g35660R
										Bo1g157690				Bo5g007880		BraA05g29520R				BraA05g31940R				BraA06g26420R		BraA03g25530R		BraA06g24020R		BraA10g14550R		BraA05g35680R
										Bo2g002500				Bo5g007940		BraA05g29550R				BraA05g31950R				BraA06g26580R		BraA03g25550R		BraA06g24040R		BraA10g14560R		BraA05g36000R
										Bo2g002520				Bo5g008320		BraA05g29630R				BraA05g32010R				BraA06g26720R		BraA03g25560R		BraA06g24320R		BraA10g14790R		BraA05g36100R
										Bo2g003980				Bo5g009130		BraA05g29740R				BraA05g32180R				BraA06g26730R		BraA03g25590R		BraA06g24370R		BraA10g15260R		BraA05g36210R
										Bo2g005450				Bo5g009630		BraA05g29820R				BraA05g32220R				BraA06g26770R		BraA03g25600R		BraA06g24830R		BraA10g15420R		BraA05g36470R
										Bo2g010580				Bo5g010110		BraA05g29880R				BraA05g32230R				BraA06g26790R		BraA03g25660R		BraA06g24860R		BraA10g15430R		BraA05g36760R
										Bo2g012680				Bo5g010290		BraA05g29960R				BraA05g32390R				BraA06g27430R		BraA03g25690R		BraA06g24870R		BraA10g15920R		BraA05g36810R
										Bo2g012870				Bo5g010360		BraA05g30030R				BraA05g32480R				BraA06g27530R		BraA03g25750R		BraA06g24940R		BraA10g15930R		BraA05g37000R
										Bo2g012930				Bo5g012110		BraA05g30070R				BraA05g32730R				BraA06g27700R		BraA03g25850R		BraA06g25120R		BraA10g16120R		BraA05g37050R
										Bo2g012960				Bo5g015190		BraA05g30230R				BraA05g32920R				BraA06g27760R		BraA03g25980R		BraA06g25160R		BraA10g16520R		BraA05g37130R
										Bo2g013270				Bo5g015210		BraA05g30310R				BraA05g32940R				BraA06g27790R		BraA03g26030R		BraA06g25180R		BraA10g16710R		BraA05g37180R
										Bo2g013540				Bo5g016930		BraA05g30420R				BraA05g32950R				BraA06g27830R		BraA03g26050R		BraA06g25230R		BraA10g16750R		BraA05g37680R
										Bo2g014060				Bo5g017050		BraA05g30460R				BraA05g33140R				BraA06g27840R		BraA03g26110R		BraA06g25290R		BraA10g16780R		BraA05g38130R
										Bo2g014310				Bo5g017140		BraA05g30470R				BraA05g33180R				BraA06g27850R		BraA03g26170R		BraA06g25400R		BraA10g16790R		BraA05g38260R
										Bo2g017810				Bo5g017210		BraA05g30510R				BraA05g33270R				BraA06g27880R		BraA03g26180R		BraA06g25410R		BraA10g17000R		BraA05g38460R
										Bo2g024110				Bo5g017800		BraA05g30530R				BraA05g33320R				BraA06g28020R		BraA03g26240R		BraA06g25500R		BraA10g17180R		BraA05g38660R
										Bo2g024600				Bo5g019400		BraA05g30540R				BraA05g33340R				BraA06g28440R		BraA03g26420R		BraA06g25760R		BraA10g17850R		BraA05g38730R
										Bo2g025310				Bo5g019410		BraA05g30580R				BraA05g33350R				BraA06g28450R		BraA03g26430R		BraA06g25830R		BraA10g18060R		BraA05g38760R
										Bo2g025470				Bo5g019970		BraA05g30640R				BraA05g33420R				BraA06g28610R		BraA03g26540R		BraA06g25880R		BraA10g18150R		BraA05g39190R
										Bo2g025570				Bo5g020070		BraA05g30850R				BraA05g33470R				BraA06g28750R		BraA03g26600R		BraA06g25890R		BraA10g18350R		BraA05g39300R
										Bo2g026590				Bo5g020870		BraA05g30860R				BraA05g33490R				BraA06g28820R		BraA03g26610R		BraA06g25920R		BraA10g18390R		BraA05g39560R
										Bo2g026770				Bo5g021600		BraA05g31160R				BraA05g33540R				BraA06g29030R		BraA03g26670R		BraA06g25970R		BraA10g18830R		BraA05g39580R
										Bo2g026820				Bo5g021690		BraA05g31350R				BraA05g33760R				BraA06g29110R		BraA03g26700R		BraA06g26130R		BraA10g19220R		BraA05g39590R
										Bo2g026960				Bo5g022200		BraA05g31360R				BraA05g33810R				BraA06g29160R		BraA03g26710R		BraA06g26140R		BraA10g19330R		BraA05g39630R
										Bo2g027100				Bo5g023890		BraA05g31390R				BraA05g33820R				BraA06g29210R		BraA03g26910R		BraA06g26160R		BraA10g19410R		BraA05g40190R
										Bo2g028360				Bo5g025820		BraA05g31580R				BraA05g33940R				BraA06g29840R		BraA03g27070R		BraA06g26200R		BraA10g19710R		BraA05g40280R
										Bo2g028380				Bo5g026970		BraA05g31760R				BraA05g34090R				BraA06g29920R		BraA03g27140R		BraA06g26210R		BraA10g19730R		BraA05g40360R
										Bo2g028720				Bo5g027480		BraA05g32180R				BraA05g34490R				BraA06g30180R		BraA03g27190R		BraA06g26220R		BraA10g19930R		BraA05g40560R
										Bo2g028950				Bo5g027630		BraA05g32390R				BraA05g34500R				BraA06g30430R		BraA03g27210R		BraA06g26360R		BraA10g20050R		BraA06g01010R
										Bo2g032630				Bo5g027730		BraA05g32480R				BraA05g34580R				BraA06g30710R		BraA03g27230R		BraA06g26510R		BraA10g20130R		BraA06g01520R
										Bo2g033970				Bo5g029140		BraA05g32640R				BraA05g34680R				BraA06g30990R		BraA03g27440R		BraA06g26580R		BraA10g20510R		BraA06g01530R
										Bo2g041750				Bo5g033120		BraA05g32760R				BraA05g34690R				BraA06g31060R		BraA03g27500R		BraA06g26680R		BraA10g20580R		BraA06g01640R
										Bo2g046180				Bo5g034450		BraA05g32790R				BraA05g34700R				BraA06g31530R		BraA03g27620R		BraA06g26780R		BraA10g20840R		BraA06g01990R
										Bo2g047520				Bo5g034600		BraA05g32860R				BraA05g34710R				BraA06g31690R		BraA03g27690R		BraA06g26790R		BraA10g21590R		BraA06g02110R
										Bo2g047750				Bo5g037480		BraA05g32880R				BraA05g34750R				BraA06g31710R		BraA03g27720R		BraA06g26820R		BraA10g21610R		BraA06g02340R
										Bo2g047790				Bo5g039020		BraA05g32900R				BraA05g34800R				BraA06g31730R		BraA03g27900R		BraA06g26910R		BraA10g21920R		BraA06g02560R
										Bo2g047960				Bo5g041460		BraA05g33130R				BraA05g34850R				BraA06g32170R		BraA03g27910R		BraA06g26940R		BraA10g22200R		BraA06g02580R
										Bo2g050810				Bo5g042680		BraA05g33140R				BraA05g34910R				BraA06g32220R		BraA03g27970R		BraA06g26960R		BraA10g22220R		BraA06g02800R
										Bo2g053980				Bo5g042830		BraA05g33270R				BraA05g34920R				BraA06g32300R		BraA03g27980R		BraA06g27220R		BraA10g22320R		BraA06g02820R
										Bo2g054020				Bo5g042940		BraA05g33340R				BraA05g34970R				BraA06g32440R		BraA03g28000R		BraA06g27280R		BraA10g22350R		BraA06g02840R
										Bo2g054040				Bo5g045140		BraA05g33410R				BraA05g35000R				BraA06g32620R		BraA03g28010R		BraA06g27530R		BraA10g22520R		BraA06g02850R
										Bo2g055090				Bo5g048360		BraA05g33420R				BraA05g35040R				BraA06g32900R		BraA03g28140R		BraA06g27600R		BraA10g22560R		BraA06g03000R
										Bo2g055210				Bo5g048920		BraA05g33430R				BraA05g35050R				BraA06g32920R		BraA03g28260R		BraA06g27810R		BraA10g22620R		BraA06g03100R
										Bo2g056220				Bo5g052250		BraA05g33450R				BraA05g35180R				BraA06g32950R		BraA03g28280R		BraA06g28020R		BraA10g22800R		BraA06g03130R
										Bo2g056320				Bo5g055800		BraA05g33470R				BraA05g35310R				BraA06g33060R		BraA03g28310R		BraA06g28610R		BraA10g23180R		BraA06g03310R
										Bo2g061040				Bo5g055890		BraA05g33490R				BraA05g35580R				BraA06g33520R		BraA03g28320R		BraA06g28710R		BraA10g23500R		BraA06g03350R
										Bo2g061150				Bo5g057040		BraA05g33600R				BraA05g35600R				BraA06g34050R		BraA03g28340R		BraA06g28970R		BraA10g23520R		BraA06g03600R
										Bo2g064730				Bo5g057320		BraA05g33680R				BraA05g35630R				BraA06g34440R		BraA03g28450R		BraA06g29030R		BraA10g23670R		BraA06g03770R
										Bo2g075200				Bo5g058450		BraA05g33690R				BraA05g35800R				BraA06g34450R		BraA03g28570R		BraA06g29080R		BraA10g23780R		BraA06g04060R
										Bo2g075250				Bo5g060920		BraA05g33880R				BraA05g35840R				BraA06g34620R		BraA03g28600R		BraA06g29110R		BraA10g24050R		BraA06g04110R
										Bo2g077940				Bo5g062420		BraA05g33900R				BraA05g35850R				BraA06g34690R		BraA03g28700R		BraA06g29140R		BraA10g24070R		BraA06g04370R
										Bo2g082520				Bo5g065640		BraA05g34170R				BraA05g35860R				BraA06g35090R		BraA03g28750R		BraA06g29340R		BraA10g24510R		BraA06g04630R
										Bo2g083660				Bo5g069480		BraA05g34200R				BraA05g35910R				BraA06g35120R		BraA03g28790R		BraA06g30030R		BraA10g24550R		BraA06g04650R
										Bo2g083880				Bo5g072950		BraA05g34540R				BraA05g36010R				BraA06g35220R		BraA03g28920R		BraA06g30270R		BraA10g24610R		BraA06g04760R
										Bo2g091160				Bo5g076410		BraA05g34610R				BraA05g36030R				BraA06g35430R		BraA03g28990R		BraA06g30290R		BraA10g24890R		BraA06g04790R
										Bo2g097320				Bo5g076500		BraA05g34620R				BraA05g36150R				BraA06g35480R		BraA03g29070R		BraA06g30430R		BraA10g25660R		BraA06g04870R
										Bo2g097630				Bo5g080000		BraA05g34750R				BraA05g36210R				BraA06g35510R		BraA03g29090R		BraA06g30480R		BraA10g25690R		BraA06g04990R
										Bo2g098980				Bo5g086560		BraA05g34860R				BraA05g36230R				BraA06g35760R		BraA03g29220R		BraA06g30500R		BraA10g26090R		BraA06g05250R
										Bo2g101790				Bo5g086590		BraA05g34910R				BraA05g36250R				BraA06g35910R		BraA03g29230R		BraA06g30530R		BraA10g26360R		BraA06g05440R
										Bo2g104540				Bo5g092940		BraA05g35040R				BraA05g36310R				BraA06g35960R		BraA03g29310R		BraA06g30630R		BraA10g26640R		BraA06g05450R
										Bo2g109030				Bo5g093070		BraA05g35060R				BraA05g36320R				BraA06g35990R		BraA03g29320R		BraA06g30700R		BraA10g26920R		BraA06g05860R
										Bo2g110610				Bo5g094590		BraA05g35070R				BraA05g36370R				BraA06g36090R		BraA03g29400R		BraA06g30710R		BraA10g26970R		BraA06g06050R
										Bo2g118200				Bo5g095790		BraA05g35160R				BraA05g36500R				BraA06g36260R		BraA03g29440R		BraA06g30880R		BraA10g27230R		BraA06g06100R
										Bo2g120840				Bo5g096880		BraA05g35180R				BraA05g36530R				BraA06g36300R		BraA03g29480R		BraA06g31330R		BraA10g28370R		BraA06g06240R
										Bo2g125660				Bo5g098860		BraA05g35190R				BraA05g36600R				BraA06g36460R		BraA03g29510R		BraA06g31540R		BraA10g28450R		BraA06g06260R
										Bo2g127200				Bo5g101050		BraA05g35240R				BraA05g36620R				BraA06g36500R		BraA03g29530R		BraA06g31820R		BraA10g28710R		BraA06g06470R
										Bo2g127430				Bo5g103440		BraA05g35260R				BraA05g36730R				BraA06g36540R		BraA03g29540R		BraA06g31920R		BraA10g29500R		BraA06g06700R
										Bo2g131460				Bo5g111260		BraA05g35360R				BraA05g36840R				BraA06g36630R		BraA03g29550R		BraA06g31940R		BraA10g30000R		BraA06g06810R
										Bo2g136590				Bo5g113800		BraA05g35420R				BraA05g36880R				BraA06g36650R		BraA03g29600R		BraA06g32010R		BraA10g30030R		BraA06g06880R
										Bo2g137140				Bo5g115240		BraA05g35510R				BraA05g37120R				BraA06g36670R		BraA03g29630R		BraA06g32050R		BraA10g30160R		BraA06g07350R
										Bo2g137150				Bo5g115580		BraA05g35580R				BraA05g37150R				BraA06g36710R		BraA03g29700R		BraA06g32480R		BraA10g30710R		BraA06g07560R
										Bo2g138500				Bo5g115730		BraA05g35630R				BraA05g37230R				BraA06g36820R		BraA03g29740R		BraA06g32710R		BraA10g31360R		BraA06g07770R
										Bo2g144870				Bo5g122620		BraA05g35680R				BraA05g37300R				BraA06g37010R		BraA03g29770R		BraA06g32860R		BraA10g31560R		BraA06g07860R
										Bo2g146210				Bo5g122660		BraA05g35740R				BraA05g37620R				BraA06g37090R		BraA03g29790R		BraA06g32920R		BraA10g31640R		BraA06g07880R
										Bo2g146410				Bo5g122830		BraA05g35850R				BraA05g38000R				BraA06g37860R		BraA03g29810R		BraA06g33230R		BraAxxg01370R		BraA06g07910R
										Bo2g147930				Bo5g123390		BraA05g35860R				BraA05g38470R				BraA06g37980R		BraA03g29830R		BraA06g33310R		BraAxxg05870R		BraA06g07920R
										Bo2g149870				Bo5g123500		BraA05g35890R				BraA05g38580R				BraA06g38010R		BraA03g29870R		BraA06g33440R		BraAxxg06250R		BraA06g08150R
										Bo2g150130				Bo5g123630		BraA05g36060R				BraA05g38660R				BraA06g38110R		BraA03g29880R		BraA06g33510R		BraAxxg11090R		BraA06g08210R
										Bo2g155260				Bo5g124880		BraA05g36200R				BraA05g38690R				BraA06g38130R		BraA03g29920R		BraA06g33520R		BraAxxg11600R		BraA06g08590R
										Bo2g155440				Bo5g126780		BraA05g36230R				BraA05g38730R				BraA06g38210R		BraA03g30170R		BraA06g33910R		BraAxxg11680R		BraA06g08700R
										Bo2g158490				Bo5g127070		BraA05g36280R				BraA05g38780R				BraA06g38470R		BraA03g30300R		BraA06g33930R		BraAxxg12010R		BraA06g08850R
										Bo2g159190				Bo5g127170		BraA05g36320R				BraA05g38890R				BraA06g38760R		BraA03g30340R		BraA06g33940R		BraAxxg14550R		BraA06g08870R
										Bo2g161250				Bo5g127210		BraA05g36370R				BraA05g38980R				BraA06g38770R		BraA03g30360R		BraA06g33950R		BraAxxg14650R		BraA06g08900R
										Bo2g164020				Bo5g128880		BraA05g36460R				BraA05g39210R				BraA06g38970R		BraA03g30400R		BraA06g34000R		BraAxxg17030R		BraA06g09180R
										Bo2g165990				Bo5g132950		BraA05g36660R				BraA05g39280R				BraA06g39210R		BraA03g30530R		BraA06g34360R		BraAxxg18320R		BraA06g09320R
										Bo2g166150				Bo5g133380		BraA05g36730R				BraA05g39350R				BraA06g39330R		BraA03g30570R		BraA06g34440R		BraAxxg18330R		BraA06g09340R
										Bo2g166220				Bo5g135150		BraA05g36890R				BraA05g39640R				BraA06g39490R		BraA03g30610R		BraA06g34450R		BraAxxg18340R		BraA06g09370R
										Bo2g166420				Bo5g136200		BraA05g37000R				BraA05g39910R				BraA06g39700R		BraA03g30690R		BraA06g34500R		BraAxxg18350R		BraA06g09630R
										Bo2g167840				Bo5g136650		BraA05g37180R				BraA05g40160R				BraA06g40110R		BraA03g30850R		BraA06g34610R		BraAxxg30790R		BraA06g09690R
										Bo3g002870				Bo5g136860		BraA05g37300R				BraA06g01270R				BraA06g40130R		BraA03g30880R		BraA06g34640R		Bo1g001050		BraA06g09730R
										Bo3g003000				Bo5g137020		BraA05g37600R				BraA06g01520R				BraA06g40410R		BraA03g30890R		BraA06g34920R		Bo1g002220		BraA06g09900R
										Bo3g003340				Bo5g139940		BraA05g37610R				BraA06g01640R				BraA06g40510R		BraA03g30920R		BraA06g35040R		Bo1g002260		BraA06g10050R
										Bo3g003930				Bo5g140030		BraA05g37890R				BraA06g01760R				BraA06g40520R		BraA03g31020R		BraA06g35120R		Bo1g002310		BraA06g10530R
										Bo3g005170				Bo5g143340		BraA05g37950R				BraA06g01800R				BraA06g40750R		BraA03g31080R		BraA06g35160R		Bo1g002860		BraA06g10570R
										Bo3g007180				Bo5g148760		BraA05g38260R				BraA06g01860R				BraA06g40860R		BraA03g31100R		BraA06g35370R		Bo1g003010		BraA06g11070R
										Bo3g007390				Bo5g151490		BraA05g38380R				BraA06g02410R				BraA06g41370R		BraA03g31170R		BraA06g35490R		Bo1g003400		BraA06g11150R
										Bo3g009310				Bo5g152620		BraA05g38470R				BraA06g02430R				BraA06g41650R		BraA03g31350R		BraA06g35760R		Bo1g003530		BraA06g11160R
										Bo3g009320				Bo6g003610		BraA05g38530R				BraA06g02510R				BraA06g41850R		BraA03g31390R		BraA06g35910R		Bo1g003570		BraA06g11280R
										Bo3g009330				Bo6g004630		BraA05g38730R				BraA06g02620R				BraA06g41860R		BraA03g31450R		BraA06g36070R		Bo1g003610		BraA06g11330R
										Bo3g010010				Bo6g006970		BraA05g39350R				BraA06g02850R				BraA06g41910R		BraA03g31500R		BraA06g36240R		Bo1g003650		BraA06g11680R
										Bo3g010290				Bo6g008250		BraA05g40160R				BraA06g02860R				BraA06g42020R		BraA03g31560R		BraA06g36310R		Bo1g005070		BraA06g11830R
										Bo3g010310				Bo6g009330		BraA05g40530R				BraA06g02960R				BraA06g42060R		BraA03g31590R		BraA06g36420R		Bo1g005400		BraA06g11930R
										Bo3g010540				Bo6g010460		BraA05g40640R				BraA06g03090R				BraA06g42180R		BraA03g31620R		BraA06g36670R		Bo1g005720		BraA06g12080R
										Bo3g012190				Bo6g010580		BraA06g01160R				BraA06g03140R				BraA06g42190R		BraA03g31630R		BraA06g36820R		Bo1g006250		BraA06g12150R
										Bo3g013080				Bo6g018000		BraA06g01270R				BraA06g03310R				BraA06g42260R		BraA03g31680R		BraA06g37150R		Bo1g006330		BraA06g12170R
										Bo3g013170				Bo6g018570		BraA06g01630R				BraA06g03600R				BraA06g42270R		BraA03g31770R		BraA06g37250R		Bo1g006620		BraA06g12580R
										Bo3g013180				Bo6g018640		BraA06g01640R				BraA06g03630R				BraA06g42290R		BraA03g31800R		BraA06g37680R		Bo1g006730		BraA06g12760R
										Bo3g013800				Bo6g022510		BraA06g01760R				BraA06g03660R				BraA06g42310R		BraA03g31820R		BraA06g37800R		Bo1g006740		BraA06g13370R
										Bo3g016850				Bo6g024730		BraA06g01800R				BraA06g04180R				BraA06g42430R		BraA03g31850R		BraA06g37860R		Bo1g006760		BraA06g13510R
										Bo3g017830				Bo6g026000		BraA06g01860R				BraA06g05020R				BraA06g42440R		BraA03g31860R		BraA06g37980R		Bo1g006770		BraA06g13570R
										Bo3g017910				Bo6g026480		BraA06g01980R				BraA06g05030R				BraA06g42520R		BraA03g31920R		BraA06g38080R		Bo1g006870		BraA06g13710R
										Bo3g017920				Bo6g030920		BraA06g02240R				BraA06g05140R				BraA06g42740R		BraA03g31960R		BraA06g38270R		Bo1g007080		BraA06g13900R
										Bo3g018030				Bo6g031220		BraA06g02500R				BraA06g05200R				BraA07g01110R		BraA03g31990R		BraA06g38340R		Bo1g007090		BraA06g14170R
										Bo3g018620				Bo6g031680		BraA06g02560R				BraA06g05250R				BraA07g01350R		BraA03g32010R		BraA06g38410R		Bo1g007120		BraA06g14230R
										Bo3g018790				Bo6g031730		BraA06g02570R				BraA06g05570R				BraA07g01470R		BraA03g32020R		BraA06g38470R		Bo1g007250		BraA06g14400R
										Bo3g019480				Bo6g034750		BraA06g02660R				BraA06g05590R				BraA07g01620R		BraA03g32090R		BraA06g38510R		Bo1g007270		BraA06g14550R
										Bo3g019610				Bo6g039440		BraA06g02840R				BraA06g05710R				BraA07g01860R		BraA03g32170R		BraA06g38700R		Bo1g007420		BraA06g14640R
										Bo3g021430				Bo6g039460		BraA06g02850R				BraA06g05910R				BraA07g02300R		BraA03g32210R		BraA06g38840R		Bo1g007690		BraA06g14790R
										Bo3g021990				Bo6g042530		BraA06g02860R				BraA06g06000R				BraA07g02370R		BraA03g32250R		BraA06g39330R		Bo1g007880		BraA06g14840R
										Bo3g022010				Bo6g042570		BraA06g02870R				BraA06g06020R				BraA07g02720R		BraA03g32270R		BraA06g39350R		Bo1g008110		BraA06g14910R
										Bo3g022290				Bo6g043850		BraA06g02880R				BraA06g06030R				BraA07g02730R		BraA03g32320R		BraA06g39530R		Bo1g008620		BraA06g15050R
										Bo3g022840				Bo6g046460		BraA06g02990R				BraA06g06060R				BraA07g02810R		BraA03g32370R		BraA06g39700R		Bo1g009860		BraA06g15140R
										Bo3g023030				Bo6g046650		BraA06g03140R				BraA06g06100R				BraA07g03050R		BraA03g32380R		BraA06g39930R		Bo1g009910		BraA06g15550R
										Bo3g023070				Bo6g046790		BraA06g03310R				BraA06g06160R				BraA07g03140R		BraA03g32390R		BraA06g40260R		Bo1g010290		BraA06g15720R
										Bo3g023090				Bo6g049360		BraA06g03700R				BraA06g06190R				BraA07g03210R		BraA03g32470R		BraA06g40280R		Bo1g010380		BraA06g16140R
										Bo3g023500				Bo6g050620		BraA06g04450R				BraA06g06290R				BraA07g03220R		BraA03g32590R		BraA06g40400R		Bo1g010530		BraA06g16150R
										Bo3g023620				Bo6g050950		BraA06g05000R				BraA06g06430R				BraA07g03250R		BraA03g32750R		BraA06g40750R		Bo1g010680		BraA06g16390R
										Bo3g023740				Bo6g051100		BraA06g05020R				BraA06g06840R				BraA07g03430R		BraA03g32980R		BraA06g40860R		Bo1g010980		BraA06g16430R
										Bo3g023820				Bo6g051320		BraA06g05250R				BraA06g06940R				BraA07g03450R		BraA03g32990R		BraA06g40890R		Bo1g011060		BraA06g16460R
										Bo3g024220				Bo6g060990		BraA06g05310R				BraA06g07110R				BraA07g03640R		BraA03g33060R		BraA06g41240R		Bo1g011310		BraA06g16580R
										Bo3g024850				Bo6g062110		BraA06g05440R				BraA06g07180R				BraA07g03820R		BraA03g33100R		BraA06g41280R		Bo1g011880		BraA06g16650R
										Bo3g025000				Bo6g064700		BraA06g05530R				BraA06g07220R				BraA07g03870R		BraA03g33240R		BraA06g41400R		Bo1g011910		BraA06g17150R
										Bo3g025140				Bo6g066540		BraA06g05610R				BraA06g07230R				BraA07g04220R		BraA03g33260R		BraA06g41570R		Bo1g011930		BraA06g17250R
										Bo3g026440				Bo6g066730		BraA06g05810R				BraA06g07330R				BraA07g04500R		BraA03g33360R		BraA06g41890R		Bo1g011960		BraA06g17700R
										Bo3g026470				Bo6g067060		BraA06g05920R				BraA06g07500R				BraA07g04510R		BraA03g33660R		BraA06g42040R		Bo1g012070		BraA06g17740R
										Bo3g027640				Bo6g068060		BraA06g05940R				BraA06g07680R				BraA07g04570R		BraA03g33720R		BraA06g42180R		Bo1g014340		BraA06g17780R
										Bo3g028490				Bo6g068170		BraA06g06010R				BraA06g07830R				BraA07g04770R		BraA03g33730R		BraA06g42200R		Bo1g014500		BraA06g18000R
										Bo3g030040				Bo6g068210		BraA06g06020R				BraA06g08040R				BraA07g04790R		BraA03g33750R		BraA06g42270R		Bo1g016090		BraA06g18330R
										Bo3g031800				Bo6g069850		BraA06g06060R				BraA06g08150R				BraA07g04830R		BraA03g33810R		BraA06g42290R		Bo1g016290		BraA06g18550R
										Bo3g031950				Bo6g069940		BraA06g06260R				BraA06g08210R				BraA07g04930R		BraA03g33820R		BraA06g42390R		Bo1g016320		BraA06g18610R
										Bo3g032790				Bo6g072790		BraA06g06330R				BraA06g08220R				BraA07g04940R		BraA03g33830R		BraA06g42470R		Bo1g016630		BraA06g18820R
										Bo3g034470				Bo6g072920		BraA06g06430R				BraA06g08270R				BraA07g04970R		BraA03g33850R		BraA06g42570R		Bo1g016670		BraA06g18830R
										Bo3g034700				Bo6g073300		BraA06g06520R				BraA06g08330R				BraA07g05030R		BraA03g33920R		BraA06g42620R		Bo1g016790		BraA06g18960R
										Bo3g035140				Bo6g076200		BraA06g06550R				BraA06g08360R				BraA07g05530R		BraA03g33950R		BraA06g42640R		Bo1g016800		BraA06g19110R
										Bo3g035160				Bo6g076710		BraA06g06840R				BraA06g08500R				BraA07g05720R		BraA03g33980R		BraA07g01190R		Bo1g017070		BraA06g19130R
										Bo3g035630				Bo6g076900		BraA06g07080R				BraA06g08730R				BraA07g05890R		BraA03g34000R		BraA07g01320R		Bo1g017140		BraA06g19280R
										Bo3g036060				Bo6g077390		BraA06g07180R				BraA06g09020R				BraA07g06890R		BraA03g34030R		BraA07g01350R		Bo1g017920		BraA06g19410R
										Bo3g036320				Bo6g077950		BraA06g07350R				BraA06g09040R				BraA07g07670R		BraA03g34100R		BraA07g01620R		Bo1g019190		BraA06g19630R
										Bo3g036640				Bo6g079520		BraA06g07480R				BraA06g09150R				BraA07g07940R		BraA03g34170R		BraA07g01630R		Bo1g020050		BraA06g20250R
										Bo3g036730				Bo6g079650		BraA06g07490R				BraA06g09330R				BraA07g07990R		BraA03g34230R		BraA07g01660R		Bo1g020190		BraA06g20670R
										Bo3g037150				Bo6g079710		BraA06g07880R				BraA06g09370R				BraA07g08090R		BraA03g34270R		BraA07g01710R		Bo1g020380		BraA06g20740R
										Bo3g037420				Bo6g080780		BraA06g07940R				BraA06g09400R				BraA07g08220R		BraA03g34430R		BraA07g01730R		Bo1g021480		BraA06g20830R
										Bo3g038890				Bo6g081080		BraA06g08010R				BraA06g09730R				BraA07g08350R		BraA03g34440R		BraA07g01850R		Bo1g021630		BraA06g21040R
										Bo3g038990				Bo6g081630		BraA06g08210R				BraA06g09790R				BraA07g08600R		BraA03g34580R		BraA07g01980R		Bo1g022040		BraA06g21050R
										Bo3g039200				Bo6g081710		BraA06g08290R				BraA06g10010R				BraA07g08950R		BraA03g34590R		BraA07g02350R		Bo1g022120		BraA06g21550R
										Bo3g039300				Bo6g082250		BraA06g08300R				BraA06g10050R				BraA07g08970R		BraA03g34620R		BraA07g02370R		Bo1g022530		BraA06g21660R
										Bo3g042270				Bo6g083540		BraA06g08700R				BraA06g10240R				BraA07g09040R		BraA03g34720R		BraA07g02950R		Bo1g023940		BraA06g21710R
										Bo3g042310				Bo6g084800		BraA06g09310R				BraA06g10650R				BraA07g09200R		BraA03g34830R		BraA07g03150R		Bo1g024230		BraA06g22360R
										Bo3g044290				Bo6g085050		BraA06g09330R				BraA06g10770R				BraA07g09270R		BraA03g34900R		BraA07g03160R		Bo1g025800		BraA06g22870R
										Bo3g044330				Bo6g086760		BraA06g10050R				BraA06g11020R				BraA07g09290R		BraA03g34920R		BraA07g03210R		Bo1g027020		BraA06g23080R
										Bo3g044390				Bo6g087840		BraA06g10100R				BraA06g11230R				BraA07g09520R		BraA03g35170R		BraA07g03250R		Bo1g027270		BraA06g23130R
										Bo3g044400				Bo6g091360		BraA06g10230R				BraA06g11270R				BraA07g09880R		BraA03g35190R		BraA07g03740R		Bo1g028550		BraA06g23240R
										Bo3g044410				Bo6g091500		BraA06g10270R				BraA06g11300R				BraA07g09970R		BraA03g35280R		BraA07g03990R		Bo1g031760		BraA06g23260R
										Bo3g044780				Bo6g091530		BraA06g10290R				BraA06g11380R				BraA07g10010R		BraA03g35350R		BraA07g04090R		Bo1g033110		BraA06g23380R
										Bo3g044790				Bo6g095390		BraA06g10370R				BraA06g11480R				BraA07g10320R		BraA03g35370R		BraA07g04300R		Bo1g033120		BraA06g23750R
										Bo3g044880				Bo6g095580		BraA06g10650R				BraA06g11560R				BraA07g10440R		BraA03g35380R		BraA07g04350R		Bo1g037280		BraA06g23960R
										Bo3g045130				Bo6g097080		BraA06g10780R				BraA06g11680R				BraA07g10450R		BraA03g35390R		BraA07g04430R		Bo1g037330		BraA06g24070R
										Bo3g045510				Bo6g097240		BraA06g10810R				BraA06g11740R				BraA07g10520R		BraA03g35460R		BraA07g04470R		Bo1g037830		BraA06g24510R
										Bo3g045640				Bo6g099480		BraA06g10840R				BraA06g11940R				BraA07g10960R		BraA03g35510R		BraA07g04500R		Bo1g038930		BraA06g24640R
										Bo3g045790				Bo6g099590		BraA06g10990R				BraA06g11970R				BraA07g10990R		BraA03g35720R		BraA07g04520R		Bo1g039510		BraA06g24750R
										Bo3g045840				Bo6g099840		BraA06g11070R				BraA06g12090R				BraA07g11370R		BraA03g35740R		BraA07g04540R		Bo1g040220		BraA06g24820R
										Bo3g047140				Bo6g102380		BraA06g11140R				BraA06g12150R				BraA07g11510R		BraA03g35760R		BraA07g04690R		Bo1g040350		BraA06g24860R
										Bo3g048470				Bo6g104030		BraA06g11150R				BraA06g12240R				BraA07g11550R		BraA03g35780R		BraA07g04770R		Bo1g040580		BraA06g24890R
										Bo3g048560				Bo6g106280		BraA06g11250R				BraA06g12520R				BraA07g11680R		BraA03g35790R		BraA07g05460R		Bo1g040620		BraA06g24910R
										Bo3g052130				Bo6g106350		BraA06g11280R				BraA06g12530R				BraA07g11820R		BraA03g35810R		BraA07g05580R		Bo1g043040		BraA06g24950R
										Bo3g052150				Bo6g106400		BraA06g11550R				BraA06g12600R				BraA07g11860R		BraA03g35840R		BraA07g05630R		Bo1g046450		BraA06g25120R
										Bo3g053260				Bo6g106440		BraA06g11630R				BraA06g12640R				BraA07g11930R		BraA03g35900R		BraA07g05830R		Bo1g046510		BraA06g25190R
										Bo3g054390				Bo6g106940		BraA06g12180R				BraA06g12760R				BraA07g11980R		BraA03g36060R		BraA07g05890R		Bo1g046640		BraA06g25220R
										Bo3g054400				Bo6g107010		BraA06g12470R				BraA06g12770R				BraA07g12210R		BraA03g36070R		BraA07g06590R		Bo1g047810		BraA06g25290R
										Bo3g054480				Bo6g108830		BraA06g12580R				BraA06g12810R				BraA07g12340R		BraA03g36190R		BraA07g06610R		Bo1g047910		BraA06g25460R
										Bo3g054580				Bo6g108860		BraA06g12640R				BraA06g12930R				BraA07g12440R		BraA03g36200R		BraA07g07020R		Bo1g048010		BraA06g25500R
										Bo3g054710				Bo6g110410		BraA06g12660R				BraA06g13030R				BraA07g12500R		BraA03g36240R		BraA07g07270R		Bo1g049360		BraA06g25650R
										Bo3g055540				Bo6g110850		BraA06g12810R				BraA06g13420R				BraA07g12530R		BraA03g36260R		BraA07g07560R		Bo1g049550		BraA06g25740R
										Bo3g055600				Bo6g112590		BraA06g13380R				BraA06g13770R				BraA07g12680R		BraA03g36270R		BraA07g07590R		Bo1g051090		BraA06g25760R
										Bo3g055840				Bo6g113030		BraA06g13550R				BraA06g13970R				BraA07g13110R		BraA03g36280R		BraA07g07630R		Bo1g051350		BraA06g25840R
										Bo3g057250				Bo6g114540		BraA06g13590R				BraA06g14230R				BraA07g13490R		BraA03g36290R		BraA07g07670R		Bo1g051370		BraA06g25960R
										Bo3g058910				Bo6g116010		BraA06g13760R				BraA06g14730R				BraA07g13670R		BraA03g36370R		BraA07g07950R		Bo1g051790		BraA06g26070R
										Bo3g059010				Bo6g116080		BraA06g14080R				BraA06g14770R				BraA07g14000R		BraA03g36410R		BraA07g07970R		Bo1g053050		BraA06g26100R
										Bo3g060340				Bo6g117860		BraA06g14230R				BraA06g14800R				BraA07g14180R		BraA03g36520R		BraA07g08210R		Bo1g053760		BraA06g26130R
										Bo3g061670				Bo6g117940		BraA06g14280R				BraA06g14820R				BraA07g14280R		BraA03g36610R		BraA07g08270R		Bo1g055390		BraA06g26160R
										Bo3g064890				Bo6g118700		BraA06g14290R				BraA06g14880R				BraA07g14430R		BraA03g36700R		BraA07g08540R		Bo1g057250		BraA06g26210R
										Bo3g065300				Bo6g118750		BraA06g14420R				BraA06g15410R				BraA07g14460R		BraA03g36760R		BraA07g08720R		Bo1g057350		BraA06g26360R
										Bo3g065470				Bo6g119370		BraA06g14560R				BraA06g15450R				BraA07g14470R		BraA03g36830R		BraA07g08780R		Bo1g057590		BraA06g26870R
										Bo3g066520				Bo6g119380		BraA06g14650R				BraA06g15560R				BraA07g14600R		BraA03g37140R		BraA07g08970R		Bo1g057690		BraA06g26950R
										Bo3g066780				Bo6g119390		BraA06g14730R				BraA06g15630R				BraA07g14660R		BraA03g37160R		BraA07g09200R		Bo1g059220		BraA06g27390R
										Bo3g068100				Bo6g120050		BraA06g14740R				BraA06g15680R				BraA07g14940R		BraA03g37180R		BraA07g09290R		Bo1g060550		BraA06g27560R
										Bo3g068850				Bo6g120380		BraA06g14800R				BraA06g15810R				BraA07g15030R		BraA03g37240R		BraA07g09300R		Bo1g061640		BraA06g27610R
										Bo3g068860				Bo6g120660		BraA06g14820R				BraA06g15830R				BraA07g15130R		BraA03g37420R		BraA07g10310R		Bo1g074690		BraA06g27760R
										Bo3g068870				Bo6g120680		BraA06g14890R				BraA06g15950R				BraA07g15140R		BraA03g37510R		BraA07g10690R		Bo1g078470		BraA06g27860R
										Bo3g070140				Bo6g120750		BraA06g15220R				BraA06g16040R				BraA07g15400R		BraA03g37550R		BraA07g10800R		Bo1g078730		BraA06g28000R
										Bo3g076120				Bo6g121050		BraA06g15250R				BraA06g16520R				BraA07g15480R		BraA03g37590R		BraA07g10920R		Bo1g078950		BraA06g28010R
										Bo3g077380				Bo6g121320		BraA06g15330R				BraA06g16650R				BraA07g15560R		BraA03g37630R		BraA07g11480R		Bo1g082420		BraA06g28020R
										Bo3g080050				Bo6g121360		BraA06g15360R				BraA06g16800R				BraA07g15610R		BraA03g37700R		BraA07g11550R		Bo1g083490		BraA06g28100R
										Bo3g081480				Bo6g121650		BraA06g15530R				BraA06g16970R				BraA07g15830R		BraA03g37710R		BraA07g11670R		Bo1g087370		BraA06g28140R
										Bo3g081790				Bo6g121720		BraA06g15680R				BraA06g17050R				BraA07g16270R		BraA03g37770R		BraA07g11700R		Bo1g087700		BraA06g28150R
										Bo3g081930				Bo6g122140		BraA06g15750R				BraA06g17190R				BraA07g16550R		BraA03g37780R		BraA07g11820R		Bo1g087920		BraA06g28300R
										Bo3g086750				Bo6g122560		BraA06g16260R				BraA06g17510R				BraA07g16620R		BraA03g37830R		BraA07g11880R		Bo1g090350		BraA06g28500R
										Bo3g086760				Bo6g122570		BraA06g16430R				BraA06g17960R				BraA07g16750R		BraA03g37850R		BraA07g11970R		Bo1g091570		BraA06g28660R
										Bo3g088580				Bo6g123820		BraA06g16650R				BraA06g17980R				BraA07g16990R		BraA03g37870R		BraA07g12080R		Bo1g094390		BraA06g28680R
										Bo3g090070				Bo6g124090		BraA06g16720R				BraA06g18020R				BraA07g17070R		BraA03g37940R		BraA07g12210R		Bo1g094530		BraA06g28880R
										Bo3g091310				Bo6g124140		BraA06g16750R				BraA06g18060R				BraA07g17110R		BraA03g38030R		BraA07g12650R		Bo1g098130		BraA06g28970R
										Bo3g091630				Bo6g124290		BraA06g16970R				BraA06g18080R				BraA07g17300R		BraA03g38060R		BraA07g12810R		Bo1g099920		BraA06g29290R
										Bo3g093670				Bo7g003210		BraA06g17150R				BraA06g18430R				BraA07g17630R		BraA03g38080R		BraA07g12840R		Bo1g101140		BraA06g29370R
										Bo3g093740				Bo7g005590		BraA06g17250R				BraA06g18550R				BraA07g17820R		BraA03g38260R		BraA07g13010R		Bo1g101240		BraA06g29730R
										Bo3g093750				Bo7g008340		BraA06g17270R				BraA06g18620R				BraA07g17860R		BraA03g38300R		BraA07g13100R		Bo1g101510		BraA06g29760R
										Bo3g094210				Bo7g009670		BraA06g17610R				BraA06g18690R				BraA07g17990R		BraA03g38310R		BraA07g13290R		Bo1g101610		BraA06g30050R
										Bo3g095300				Bo7g011290		BraA06g17740R				BraA06g19020R				BraA07g18200R		BraA03g38400R		BraA07g13490R		Bo1g101680		BraA06g30630R
										Bo3g096420				Bo7g011420		BraA06g17790R				BraA06g19030R				BraA07g18220R		BraA03g38410R		BraA07g13590R		Bo1g103590		BraA06g30680R
										Bo3g100860				Bo7g014120		BraA06g17850R				BraA06g19050R				BraA07g18570R		BraA03g38640R		BraA07g13770R		Bo1g103630		BraA06g31010R
										Bo3g101270				Bo7g014840		BraA06g18000R				BraA06g19090R				BraA07g18580R		BraA03g38660R		BraA07g13890R		Bo1g105240		BraA06g31050R
										Bo3g101580				Bo7g016220		BraA06g18120R				BraA06g19130R				BraA07g19130R		BraA03g38680R		BraA07g14130R		Bo1g108210		BraA06g31060R
										Bo3g102810				Bo7g016330		BraA06g18300R				BraA06g19350R				BraA07g19270R		BraA03g38790R		BraA07g14190R		Bo1g108230		BraA06g31140R
										Bo3g103620				Bo7g017510		BraA06g18330R				BraA06g19450R				BraA07g19640R		BraA03g38830R		BraA07g14250R		Bo1g111280		BraA06g31150R
										Bo3g104700				Bo7g023060		BraA06g18610R				BraA06g19540R				BraA07g19700R		BraA03g38910R		BraA07g14280R		Bo1g112400		BraA06g31190R
										Bo3g107680				Bo7g025340		BraA06g18740R				BraA06g19630R				BraA07g19750R		BraA03g39040R		BraA07g14780R		Bo1g114880		BraA06g31420R
										Bo3g108060				Bo7g026730		BraA06g18820R				BraA06g19830R				BraA07g19790R		BraA03g39070R		BraA07g15130R		Bo1g117560		BraA06g31430R
										Bo3g113340				Bo7g030590		BraA06g18850R				BraA06g19840R				BraA07g20000R		BraA03g39090R		BraA07g15140R		Bo1g118930		BraA06g31480R
										Bo3g122110				Bo7g037680		BraA06g18880R				BraA06g20250R				BraA07g20230R		BraA03g39110R		BraA07g15220R		Bo1g119170		BraA06g31710R
										Bo3g122160				Bo7g040920		BraA06g18890R				BraA06g20340R				BraA07g20320R		BraA03g39130R		BraA07g15310R		Bo1g122670		BraA06g31860R
										Bo3g127440				Bo7g043720		BraA06g18990R				BraA06g20480R				BraA07g20380R		BraA03g39210R		BraA07g15410R		Bo1g126080		BraA06g31930R
										Bo3g134490				Bo7g045730		BraA06g19110R				BraA06g20560R				BraA07g20770R		BraA03g39360R		BraA07g15480R		Bo1g126090		BraA06g31970R
										Bo3g135760				Bo7g048520		BraA06g19130R				BraA06g20670R				BraA07g21190R		BraA03g39370R		BraA07g15530R		Bo1g129720		BraA06g32180R
										Bo3g138610				Bo7g050630		BraA06g19250R				BraA06g20740R				BraA07g21480R		BraA03g39420R		BraA07g15550R		Bo1g135050		BraA06g32300R
										Bo3g141560				Bo7g052740		BraA06g19470R				BraA06g21160R				BraA07g21720R		BraA03g39490R		BraA07g15620R		Bo1g138530		BraA06g32350R
										Bo3g142920				Bo7g052940		BraA06g19590R				BraA06g21610R				BraA07g21920R		BraA03g39540R		BraA07g15760R		Bo1g138720		BraA06g32480R
										Bo3g143740				Bo7g054200		BraA06g19630R				BraA06g21700R				BraA07g21950R		BraA03g39630R		BraA07g15850R		Bo1g138770		BraA06g32490R
										Bo3g143840				Bo7g054600		BraA06g19700R				BraA06g21960R				BraA07g22090R		BraA03g39700R		BraA07g16050R		Bo1g139710		BraA06g32620R
										Bo3g145260				Bo7g057850		BraA06g20170R				BraA06g22260R				BraA07g22130R		BraA03g39740R		BraA07g16300R		Bo1g139840		BraA06g32700R
										Bo3g146320				Bo7g058110		BraA06g20390R				BraA06g22310R				BraA07g22400R		BraA03g39910R		BraA07g16700R		Bo1g141420		BraA06g32710R
										Bo3g149230				Bo7g059740		BraA06g20600R				BraA06g22330R				BraA07g22520R		BraA03g39930R		BraA07g17030R		Bo1g144030		BraA06g32770R
										Bo3g149240				Bo7g061470		BraA06g20740R				BraA06g22850R				BraA07g22580R		BraA03g40000R		BraA07g17280R		Bo1g144380		BraA06g32960R
										Bo3g149380				Bo7g061480		BraA06g20830R				BraA06g23360R				BraA07g22810R		BraA03g40070R		BraA07g17330R		Bo1g147180		BraA06g33020R
										Bo3g149950				Bo7g061830		BraA06g21080R				BraA06g23500R				BraA07g22830R		BraA03g40090R		BraA07g17370R		Bo1g147200		BraA06g33130R
										Bo3g150070				Bo7g061860		BraA06g21090R				BraA06g23560R				BraA07g23030R		BraA03g40200R		BraA07g17510R		Bo1g147760		BraA06g33310R
										Bo3g152560				Bo7g061970		BraA06g21220R				BraA06g23630R				BraA07g23100R		BraA03g40230R		BraA07g17630R		Bo1g151540		BraA06g33540R
										Bo3g154130				Bo7g062290		BraA06g21610R				BraA06g23750R				BraA07g23110R		BraA03g40280R		BraA07g17860R		Bo1g152060		BraA06g33610R
										Bo3g157170				Bo7g063630		BraA06g22140R				BraA06g23830R				BraA07g23160R		BraA03g40310R		BraA07g17940R		Bo1g152120		BraA06g33690R
										Bo3g162460				Bo7g063670		BraA06g22260R				BraA06g23920R				BraA07g23170R		BraA03g40320R		BraA07g17960R		Bo1g154910		BraA06g33710R
										Bo3g164030				Bo7g065080		BraA06g22850R				BraA06g23960R				BraA07g23270R		BraA03g40430R		BraA07g18100R		Bo1g157540		BraA06g33850R
										Bo3g164150				Bo7g065500		BraA06g22870R				BraA06g24010R				BraA07g23550R		BraA03g40500R		BraA07g18150R		Bo2g002470		BraA06g34090R
										Bo3g165700				Bo7g065620		BraA06g23260R				BraA06g24320R				BraA07g23620R		BraA03g40530R		BraA07g18230R		Bo2g002520		BraA06g34180R
										Bo3g166980				Bo7g067500		BraA06g23330R				BraA06g24340R				BraA07g23640R		BraA03g40620R		BraA07g18670R		Bo2g002620		BraA06g34230R
										Bo3g167210				Bo7g067530		BraA06g23370R				BraA06g24640R				BraA07g23820R		BraA03g40660R		BraA07g18820R		Bo2g006620		BraA06g34450R
										Bo3g168940				Bo7g070020		BraA06g23710R				BraA06g24700R				BraA07g23880R		BraA03g40680R		BraA07g19050R		Bo2g007060		BraA06g34540R
										Bo3g170710				Bo7g071270		BraA06g23740R				BraA06g24740R				BraA07g23910R		BraA03g40690R		BraA07g19290R		Bo2g007160		BraA06g34620R
										Bo3g170920				Bo7g071490		BraA06g23750R				BraA06g24800R				BraA07g23980R		BraA03g40720R		BraA07g19320R		Bo2g008930		BraA06g34640R
										Bo3g170960				Bo7g072690		BraA06g23780R				BraA06g24830R				BraA07g24060R		BraA03g40770R		BraA07g19340R		Bo2g009150		BraA06g34900R
										Bo3g173640				Bo7g077230		BraA06g23810R				BraA06g24840R				BraA07g24100R		BraA03g40890R		BraA07g19360R		Bo2g011640		BraA06g34920R
										Bo3g175290				Bo7g077930		BraA06g23920R				BraA06g24880R				BraA07g24180R		BraA03g40990R		BraA07g19490R		Bo2g012680		BraA06g35010R
										Bo3g175530				Bo7g077980		BraA06g23970R				BraA06g25190R				BraA07g24270R		BraA03g41010R		BraA07g19750R		Bo2g013390		BraA06g35040R
										Bo3g175810				Bo7g078070		BraA06g24070R				BraA06g25230R				BraA07g24290R		BraA03g41070R		BraA07g19850R		Bo2g013550		BraA06g35160R
										Bo3g178160				Bo7g078080		BraA06g24280R				BraA06g25290R				BraA07g24460R		BraA03g41080R		BraA07g20160R		Bo2g013860		BraA06g35270R
										Bo3g178420				Bo7g078090		BraA06g24370R				BraA06g25360R				BraA07g24670R		BraA03g41090R		BraA07g20190R		Bo2g015370		BraA06g35380R
										Bo3g179470				Bo7g078640		BraA06g24500R				BraA06g25500R				BraA07g24770R		BraA03g41140R		BraA07g20320R		Bo2g016530		BraA06g35430R
										Bo3g181430				Bo7g080150		BraA06g24700R				BraA06g25670R				BraA07g24800R		BraA03g41150R		BraA07g20580R		Bo2g016590		BraA06g35620R
										Bo3g181460				Bo7g080160		BraA06g24860R				BraA06g25720R				BraA07g24900R		BraA03g41160R		BraA07g20990R		Bo2g018080		BraA06g35710R
										Bo3g183860				Bo7g080510		BraA06g24880R				BraA06g25830R				BraA07g25240R		BraA03g41170R		BraA07g21150R		Bo2g018270		BraA06g35750R
										Bo3g184830				Bo7g080710		BraA06g25130R				BraA06g25840R				BraA07g25290R		BraA03g41190R		BraA07g21290R		Bo2g018380		BraA06g35850R
										Bo4g009240				Bo7g080930		BraA06g25190R				BraA06g25860R				BraA07g25480R		BraA03g41250R		BraA07g21510R		Bo2g018600		BraA06g35870R
										Bo4g009400				Bo7g081850		BraA06g25270R				BraA06g25890R				BraA07g25840R		BraA03g41420R		BraA07g21630R		Bo2g023690		BraA06g36020R
										Bo4g013490				Bo7g083810		BraA06g25350R				BraA06g26030R				BraA07g26010R		BraA03g41450R		BraA07g21840R		Bo2g026750		BraA06g36310R
										Bo4g016200				Bo7g083840		BraA06g25430R				BraA06g26140R				BraA07g26050R		BraA03g41470R		BraA07g22330R		Bo2g036480		BraA06g36720R
										Bo4g021670				Bo7g083860		BraA06g25650R				BraA06g26330R				BraA07g26340R		BraA03g41490R		BraA07g22450R		Bo2g037650		BraA06g37010R
										Bo4g022790				Bo7g084110		BraA06g25760R				BraA06g26380R				BraA07g26360R		BraA03g41500R		BraA07g22580R		Bo2g037790		BraA06g37680R
										Bo4g023800				Bo7g084210		BraA06g25830R				BraA06g26540R				BraA07g26480R		BraA03g41540R		BraA07g22810R		Bo2g041360		BraA06g37770R
										Bo4g024320				Bo7g085650		BraA06g25840R				BraA06g26820R				BraA07g26820R		BraA03g41560R		BraA07g23030R		Bo2g041820		BraA06g37950R
										Bo4g024550				Bo7g085740		BraA06g25860R				BraA06g27120R				BraA07g27110R		BraA03g41570R		BraA07g23090R		Bo2g041830		BraA06g38210R
										Bo4g024650				Bo7g087020		BraA06g25880R				BraA06g27200R				BraA07g27240R		BraA03g41580R		BraA07g23110R		Bo2g041860		BraA06g38240R
										Bo4g025890				Bo7g087520		BraA06g25960R				BraA06g27210R				BraA07g27280R		BraA03g41600R		BraA07g23510R		Bo2g044430		BraA06g38260R
										Bo4g026840				Bo7g089350		BraA06g26080R				BraA06g27530R				BraA07g27430R		BraA03g41610R		BraA07g23740R		Bo2g044540		BraA06g38630R
										Bo4g026850				Bo7g089470		BraA06g26150R				BraA06g27550R				BraA07g27570R		BraA03g41670R		BraA07g23760R		Bo2g044690		BraA06g38690R
										Bo4g027580				Bo7g092600		BraA06g26330R				BraA06g27600R				BraA07g27660R		BraA03g41690R		BraA07g23820R		Bo2g048170		BraA06g38730R
										Bo4g030260				Bo7g092770		BraA06g26820R				BraA06g27660R				BraA07g27670R		BraA03g41760R		BraA07g23880R		Bo2g052760		BraA06g38870R
										Bo4g030340				Bo7g094930		BraA06g26910R				BraA06g27700R				BraA07g27870R		BraA03g41880R		BraA07g23900R		Bo2g055720		BraA06g38940R
										Bo4g037330				Bo7g095670		BraA06g26950R				BraA06g27790R				BraA07g27910R		BraA03g42000R		BraA07g24050R		Bo2g062630		BraA06g39060R
										Bo4g038940				Bo7g095960		BraA06g26960R				BraA06g27800R				BraA07g28080R		BraA03g42040R		BraA07g24220R		Bo2g063040		BraA06g39120R
										Bo4g048420				Bo7g096400		BraA06g27120R				BraA06g27840R				BraA07g28200R		BraA03g42080R		BraA07g24460R		Bo2g064390		BraA06g39450R
										Bo4g052430				Bo7g096760		BraA06g27140R				BraA06g28010R				BraA07g28260R		BraA03g42380R		BraA07g24720R		Bo2g068320		BraA06g39550R
										Bo4g061170				Bo7g096770		BraA06g27610R				BraA06g28020R				BraA07g28410R		BraA03g42390R		BraA07g25140R		Bo2g068380		BraA06g39570R
										Bo4g061180				Bo7g097080		BraA06g27700R				BraA06g28140R				BraA07g28650R		BraA03g42430R		BraA07g25230R		Bo2g068500		BraA06g39650R
										Bo4g071820				Bo7g097430		BraA06g27800R				BraA06g28150R				BraA07g28980R		BraA03g42450R		BraA07g25290R		Bo2g075690		BraA06g39700R
										Bo4g073130				Bo7g097500		BraA06g27830R				BraA06g28440R				BraA07g29060R		BraA03g42470R		BraA07g25360R		Bo2g081060		BraA06g40130R
										Bo4g078730				Bo7g098350		BraA06g27860R				BraA06g28490R				BraA07g29080R		BraA03g42530R		BraA07g25530R		Bo2g083780		BraA06g40140R
										Bo4g078770				Bo7g098410		BraA06g27880R				BraA06g28500R				BraA07g29240R		BraA03g42580R		BraA07g25540R		Bo2g083880		BraA06g40380R
										Bo4g083550				Bo7g098470		BraA06g27900R				BraA06g28700R				BraA07g29310R		BraA03g42590R		BraA07g25610R		Bo2g085230		BraA06g40400R
										Bo4g085190				Bo7g099350		BraA06g28010R				BraA06g28820R				BraA07g29420R		BraA03g42630R		BraA07g25780R		Bo2g091240		BraA06g40530R
										Bo4g087080				Bo7g100560		BraA06g28020R				BraA06g28830R				BraA07g29470R		BraA03g42690R		BraA07g25870R		Bo2g091280		BraA06g40710R
										Bo4g088210				Bo7g103830		BraA06g28150R				BraA06g28870R				BraA07g29840R		BraA03g42760R		BraA07g26150R		Bo2g094730		BraA06g40860R
										Bo4g096940				Bo7g104150		BraA06g28240R				BraA06g29030R				BraA07g29860R		BraA03g42780R		BraA07g26290R		Bo2g095280		BraA06g41230R
										Bo4g097020				Bo7g104190		BraA06g28440R				BraA06g29060R				BraA07g29890R		BraA03g42790R		BraA07g26360R		Bo2g095710		BraA06g41520R
										Bo4g098740				Bo7g104660		BraA06g28450R				BraA06g29110R				BraA07g30160R		BraA03g42870R		BraA07g26510R		Bo2g095780		BraA06g41730R
										Bo4g104820				Bo7g105960		BraA06g28490R				BraA06g29330R				BraA07g30390R		BraA03g43010R		BraA07g26780R		Bo2g098760		BraA06g41890R
										Bo4g105000				Bo7g106470		BraA06g28730R				BraA06g29340R				BraA07g30770R		BraA03g43070R		BraA07g26810R		Bo2g100530		BraA06g42280R
										Bo4g106310				Bo7g107320		BraA06g28750R				BraA06g29540R				BraA07g30900R		BraA03g43100R		BraA07g27040R		Bo2g101890		BraA06g42290R
										Bo4g107770				Bo7g107980		BraA06g28800R				BraA06g29710R				BraA07g30990R		BraA03g43150R		BraA07g27110R		Bo2g101960		BraA06g42300R
										Bo4g108130				Bo7g108820		BraA06g28870R				BraA06g29820R				BraA07g31210R		BraA03g43260R		BraA07g27290R		Bo2g104900		BraA06g42390R
										Bo4g108310				Bo7g108890		BraA06g28880R				BraA06g29840R				BraA07g31310R		BraA03g43400R		BraA07g27350R		Bo2g107530		BraA06g42400R
										Bo4g109690				Bo7g109250		BraA06g28980R				BraA06g29920R				BraA07g31460R		BraA03g43420R		BraA07g27430R		Bo2g110580		BraA06g42460R
										Bo4g111060				Bo7g109290		BraA06g29100R				BraA06g29950R				BraA07g31470R		BraA03g43440R		BraA07g27660R		Bo2g116770		BraA06g42620R
										Bo4g112640				Bo7g109670		BraA06g29130R				BraA06g30010R				BraA07g31650R		BraA03g43450R		BraA07g27680R		Bo2g118200		BraA07g01110R
										Bo4g116700				Bo7g111270		BraA06g29140R				BraA06g30260R				BraA07g31910R		BraA03g43470R		BraA07g27910R		Bo2g120600		BraA07g01210R
										Bo4g120620				Bo7g111390		BraA06g29250R				BraA06g30270R				BraA07g32090R		BraA03g43600R		BraA07g28040R		Bo2g127340		BraA07g01320R
										Bo4g122880				Bo7g111420		BraA06g29540R				BraA06g30430R				BraA07g32360R		BraA03g43660R		BraA07g28360R		Bo2g132050		BraA07g01350R
										Bo4g125410				Bo7g111570		BraA06g29670R				BraA06g30570R				BraA07g32370R		BraA03g43700R		BraA07g28780R		Bo2g132420		BraA07g01460R
										Bo4g127150				Bo7g113210		BraA06g29710R				BraA06g30630R				BraA07g32560R		BraA03g43770R		BraA07g29020R		Bo2g133530		BraA07g01580R
										Bo4g129640				Bo7g113260		BraA06g29760R				BraA06g30690R				BraA07g32570R		BraA03g43820R		BraA07g29240R		Bo2g133580		BraA07g01790R
										Bo4g131000				Bo7g113430		BraA06g30030R				BraA06g30710R				BraA07g32660R		BraA03g43870R		BraA07g29310R		Bo2g134130		BraA07g02290R
										Bo4g134480				Bo7g113440		BraA06g30630R				BraA06g30990R				BraA07g32680R		BraA03g44010R		BraA07g29420R		Bo2g134710		BraA07g02630R
										Bo4g134580				Bo7g113670		BraA06g30710R				BraA06g31030R				BraA07g32750R		BraA03g44020R		BraA07g29470R		Bo2g134880		BraA07g02720R
										Bo4g136070				Bo7g113820		BraA06g30790R				BraA06g31160R				BraA07g32860R		BraA03g44040R		BraA07g29660R		Bo2g136030		BraA07g02730R
										Bo4g136800				Bo7g114090		BraA06g30990R				BraA06g31430R				BraA07g32890R		BraA03g44290R		BraA07g29680R		Bo2g136310		BraA07g02810R
										Bo4g137000				Bo7g114410		BraA06g31010R				BraA06g31480R				BraA07g33240R		BraA03g44300R		BraA07g29840R		Bo2g136630		BraA07g02870R
										Bo4g137030				Bo7g114800		BraA06g31070R				BraA06g31530R				BraA07g33740R		BraA03g44310R		BraA07g29850R		Bo2g138420		BraA07g02950R
										Bo4g137080				Bo7g115290		BraA06g31150R				BraA06g31820R				BraA07g33820R		BraA03g44380R		BraA07g29870R		Bo2g138750		BraA07g03050R
										Bo4g137630				Bo7g115550		BraA06g31210R				BraA06g31930R				BraA07g34170R		BraA03g44400R		BraA07g30290R		Bo2g139020		BraA07g03060R
										Bo4g137640				Bo7g115990		BraA06g31260R				BraA06g31970R				BraA07g34210R		BraA03g44460R		BraA07g31030R		Bo2g146210		BraA07g03070R
										Bo4g137650				Bo7g116310		BraA06g31320R				BraA06g32160R				BraA07g34490R		BraA03g44470R		BraA07g31230R		Bo2g147930		BraA07g03080R
										Bo4g137790				Bo7g116530		BraA06g31480R				BraA06g32170R				BraA07g34750R		BraA03g44830R		BraA07g31270R		Bo2g147940		BraA07g03210R
										Bo4g137840				Bo7g116770		BraA06g31780R				BraA06g32280R				BraA07g34820R		BraA03g44860R		BraA07g31470R		Bo2g149600		BraA07g03880R
										Bo4g139350				Bo7g116930		BraA06g31930R				BraA06g32300R				BraA07g34870R		BraA03g44870R		BraA07g32550R		Bo2g149830		BraA07g04030R
										Bo4g139790				Bo7g117390		BraA06g32170R				BraA06g32370R				BraA07g34900R		BraA03g44950R		BraA07g32560R		Bo2g149880		BraA07g04170R
										Bo4g140500				Bo7g118060		BraA06g32220R				BraA06g32440R				BraA07g35050R		BraA03g44970R		BraA07g32610R		Bo2g150200		BraA07g04350R
										Bo4g140520				Bo7g118430		BraA06g32300R				BraA06g32650R				BraA07g35130R		BraA03g45040R		BraA07g32700R		Bo2g150240		BraA07g04500R
										Bo4g140610				Bo7g118600		BraA06g32480R				BraA06g32710R				BraA07g35150R		BraA03g45060R		BraA07g32730R		Bo2g150410		BraA07g04550R
										Bo4g141990				Bo7g118670		BraA06g32610R				BraA06g32920R				BraA07g35270R		BraA03g45070R		BraA07g33230R		Bo2g150430		BraA07g04630R
										Bo4g143980				Bo7g119480		BraA06g32630R				BraA06g32950R				BraA07g35300R		BraA03g45100R		BraA07g33320R		Bo2g155360		BraA07g04740R
										Bo4g149510				Bo8g001220		BraA06g32710R				BraA06g32960R				BraA07g35420R		BraA03g45150R		BraA07g33370R		Bo2g155440		BraA07g04780R
										Bo4g149740				Bo8g002690		BraA06g32920R				BraA06g33060R				BraA07g35570R		BraA03g45250R		BraA07g33420R		Bo2g155490		BraA07g04790R
										Bo4g151130				Bo8g002970		BraA06g33360R				BraA06g33310R				BraA07g35880R		BraA03g45350R		BraA07g33470R		Bo2g156030		BraA07g05240R
										Bo4g151140				Bo8g005830		BraA06g33390R				BraA06g33360R				BraA07g35900R		BraA03g45360R		BraA07g33530R		Bo2g158580		BraA07g05620R
										Bo4g152960				Bo8g006060		BraA06g33520R				BraA06g33690R				BraA07g35960R		BraA03g45380R		BraA07g33720R		Bo2g159240		BraA07g05790R
										Bo4g154080				Bo8g009570		BraA06g33580R				BraA06g33910R				BraA07g36160R		BraA03g45390R		BraA07g34190R		Bo2g159380		BraA07g05830R
										Bo4g157390				Bo8g012740		BraA06g33610R				BraA06g33970R				BraA07g36180R		BraA03g45400R		BraA07g34210R		Bo2g159430		BraA07g06190R
										Bo4g158600				Bo8g015010		BraA06g33820R				BraA06g34050R				BraA07g36440R		BraA03g45440R		BraA07g34230R		Bo2g160830		BraA07g06330R
										Bo4g158610				Bo8g016460		BraA06g33850R				BraA06g34360R				BraA07g36480R		BraA03g45470R		BraA07g34330R		Bo2g161210		BraA07g06690R
										Bo4g158880				Bo8g016790		BraA06g33910R				BraA06g34400R				BraA07g36830R		BraA03g45580R		BraA07g34460R		Bo2g161230		BraA07g07120R
										Bo4g160060				Bo8g019210		BraA06g34000R				BraA06g34440R				BraA07g36840R		BraA03g45600R		BraA07g34490R		Bo2g161390		BraA07g07160R
										Bo4g164970				Bo8g021690		BraA06g34140R				BraA06g34510R				BraA07g36880R		BraA03g45610R		BraA07g34620R		Bo2g161420		BraA07g07270R
										Bo4g164990				Bo8g021770		BraA06g34270R				BraA06g34520R				BraA07g36910R		BraA03g45640R		BraA07g34800R		Bo2g161430		BraA07g07450R
										Bo4g165250				Bo8g024320		BraA06g34460R				BraA06g34680R				BraA07g37050R		BraA03g45740R		BraA07g34820R		Bo2g161770		BraA07g07580R
										Bo4g169300				Bo8g026830		BraA06g34530R				BraA06g34690R				BraA07g37110R		BraA03g45760R		BraA07g34880R		Bo2g164070		BraA07g07640R
										Bo4g169340				Bo8g027490		BraA06g34580R				BraA06g34890R				BraA07g37150R		BraA03g45820R		BraA07g34890R		Bo2g165700		BraA07g07830R
										Bo4g169370				Bo8g030320		BraA06g34610R				BraA06g35010R				BraA07g37200R		BraA03g45840R		BraA07g34970R		Bo2g165830		BraA07g09020R
										Bo4g170740				Bo8g030950		BraA06g34900R				BraA06g35120R				BraA07g37470R		BraA03g45900R		BraA07g35170R		Bo2g166340		BraA07g09320R
										Bo4g173530				Bo8g032320		BraA06g35010R				BraA06g35180R				BraA07g37480R		BraA03g45940R		BraA07g35200R		Bo3g001370		BraA07g09520R
										Bo4g173760				Bo8g035590		BraA06g35030R				BraA06g35330R				BraA07g37550R		BraA03g45990R		BraA07g35300R		Bo3g001930		BraA07g09550R
										Bo4g176190				Bo8g036810		BraA06g35150R				BraA06g35630R				BraA07g37670R		BraA03g46000R		BraA07g35500R		Bo3g002090		BraA07g09620R
										Bo4g177660				Bo8g040610		BraA06g35370R				BraA06g35790R				BraA07g37820R		BraA03g46020R		BraA07g35540R		Bo3g002260		BraA07g09780R
										Bo4g177670				Bo8g040630		BraA06g35600R				BraA06g35840R				BraA07g37930R		BraA03g46430R		BraA07g35900R		Bo3g002670		BraA07g09900R
										Bo4g178130				Bo8g040680		BraA06g35750R				BraA06g35960R				BraA07g37990R		BraA03g46460R		BraA07g36650R		Bo3g002950		BraA07g09920R
										Bo4g178150				Bo8g042100		BraA06g35760R				BraA06g36140R				BraA07g38030R		BraA03g46550R		BraA07g36770R		Bo3g003280		BraA07g10360R
										Bo4g178160				Bo8g044690		BraA06g35870R				BraA06g36260R				BraA07g38040R		BraA03g46620R		BraA07g36840R		Bo3g003500		BraA07g10440R
										Bo4g178170				Bo8g046020		BraA06g35960R				BraA06g36290R				BraA07g38060R		BraA03g46680R		BraA07g37010R		Bo3g003790		BraA07g10560R
										Bo4g182040				Bo8g049390		BraA06g36030R				BraA06g36300R				BraA07g38570R		BraA03g46850R		BraA07g37070R		Bo3g003810		BraA07g10690R
										Bo4g182300				Bo8g050320		BraA06g36180R				BraA06g36640R				BraA07g38810R		BraA03g46860R		BraA07g37090R		Bo3g004300		BraA07g10860R
										Bo4g186110				Bo8g050350		BraA06g36300R				BraA06g36670R				BraA07g38880R		BraA03g47000R		BraA07g37110R		Bo3g004940		BraA07g10970R
										Bo4g186740				Bo8g052840		BraA06g36490R				BraA06g36710R				BraA07g38940R		BraA03g47020R		BraA07g37150R		Bo3g005040		BraA07g11080R
										Bo4g187490				Bo8g052960		BraA06g36500R				BraA06g36720R				BraA07g38990R		BraA03g47070R		BraA07g37470R		Bo3g005050		BraA07g11130R
										Bo4g187530				Bo8g054160		BraA06g36540R				BraA06g36780R				BraA07g39070R		BraA03g47110R		BraA07g37490R		Bo3g006790		BraA07g11300R
										Bo4g188200				Bo8g058770		BraA06g36670R				BraA06g36890R				BraA07g39160R		BraA03g47350R		BraA07g37530R		Bo3g006940		BraA07g11400R
										Bo4g188660				Bo8g058850		BraA06g36780R				BraA06g36990R				BraA07g39200R		BraA03g47410R		BraA07g37550R		Bo3g007200		BraA07g11480R
										Bo4g188780				Bo8g059470		BraA06g36890R				BraA06g37020R				BraA07g39360R		BraA03g47420R		BraA07g37620R		Bo3g009140		BraA07g11650R
										Bo4g188900				Bo8g059540		BraA06g37090R				BraA06g37090R				BraA07g39580R		BraA03g47470R		BraA07g37670R		Bo3g009240		BraA07g11670R
										Bo4g190060				Bo8g064840		BraA06g37330R				BraA06g37280R				BraA07g39590R		BraA03g47530R		BraA07g37720R		Bo3g009320		BraA07g11880R
										Bo4g190090				Bo8g064920		BraA06g37680R				BraA06g37580R				BraA07g39600R		BraA03g47590R		BraA07g37820R		Bo3g009850		BraA07g11930R
										Bo4g190390				Bo8g065080		BraA06g37690R				BraA06g37610R				BraA07g39770R		BraA03g47850R		BraA07g37990R		Bo3g010340		BraA07g12030R
										Bo4g190580				Bo8g065100		BraA06g37860R				BraA06g37690R				BraA07g39870R		BraA03g47860R		BraA07g38050R		Bo3g010700		BraA07g12040R
										Bo4g190790				Bo8g065830		BraA06g38100R				BraA06g37790R				BraA07g39890R		BraA03g47900R		BraA07g38210R		Bo3g012500		BraA07g12190R
										Bo4g190870				Bo8g066220		BraA06g38210R				BraA06g38000R				BraA07g39930R		BraA03g48140R		BraA07g38350R		Bo3g012690		BraA07g12380R
										Bo4g190880				Bo8g066320		BraA06g38340R				BraA06g38100R				BraA07g39970R		BraA03g48210R		BraA07g38540R		Bo3g013180		BraA07g12560R
										Bo4g191030				Bo8g066470		BraA06g38410R				BraA06g38350R				BraA07g40080R		BraA03g48260R		BraA07g38570R		Bo3g013400		BraA07g12960R
										Bo4g191340				Bo8g066630		BraA06g38520R				BraA06g38630R				BraA07g40190R		BraA03g48370R		BraA07g38970R		Bo3g013760		BraA07g13010R
										Bo4g192910				Bo8g066730		BraA06g38630R				BraA06g38640R				BraA07g40500R		BraA03g48400R		BraA07g39070R		Bo3g014050		BraA07g13070R
										Bo4g194420				Bo8g067070		BraA06g38640R				BraA06g38670R				BraA07g40610R		BraA03g48410R		BraA07g39160R		Bo3g014060		BraA07g13360R
										Bo4g194980				Bo8g068420		BraA06g38690R				BraA06g38710R				BraA07g40640R		BraA03g48450R		BraA07g39210R		Bo3g015400		BraA07g13520R
										Bo4g195650				Bo8g069740		BraA06g38790R				BraA06g38820R				BraA07g40790R		BraA03g48510R		BraA07g39330R		Bo3g015490		BraA07g13560R
										Bo4g195760				Bo8g070290		BraA06g38860R				BraA06g38840R				BraA07g40900R		BraA03g48600R		BraA07g39620R		Bo3g015540		BraA07g13670R
										Bo4g197450				Bo8g071470		BraA06g38890R				BraA06g38860R				BraA08g01030R		BraA03g48620R		BraA07g39640R		Bo3g015630		BraA07g13710R
										Bo5g001050				Bo8g072670		BraA06g38920R				BraA06g38870R				BraA08g01150R		BraA03g48770R		BraA07g39870R		Bo3g015680		BraA07g13750R
										Bo5g001060				Bo8g075160		BraA06g39000R				BraA06g38920R				BraA08g01360R		BraA03g48780R		BraA07g39910R		Bo3g016810		BraA07g13830R
										Bo5g001070				Bo8g076260		BraA06g39210R				BraA06g39210R				BraA08g01420R		BraA03g48800R		BraA07g39930R		Bo3g016880		BraA07g13900R
										Bo5g001140				Bo8g076870		BraA06g39330R				BraA06g39320R				BraA08g01560R		BraA03g48940R		BraA07g39940R		Bo3g016960		BraA07g13910R
										Bo5g002450				Bo8g077260		BraA06g39450R				BraA06g39450R				BraA08g01570R		BraA03g49120R		BraA07g40180R		Bo3g017040		BraA07g14210R
										Bo5g002640				Bo8g077570		BraA06g39550R				BraA06g39500R				BraA08g01640R		BraA03g49230R		BraA07g40530R		Bo3g017360		BraA07g14270R
										Bo5g003180				Bo8g077780		BraA06g39820R				BraA06g39530R				BraA08g01930R		BraA03g49320R		BraA07g40610R		Bo3g017380		BraA07g14390R
										Bo5g003360				Bo8g079650		BraA06g39930R				BraA06g39700R				BraA08g01950R		BraA03g49360R		BraA07g40640R		Bo3g017430		BraA07g14430R
										Bo5g004140				Bo8g079970		BraA06g40140R				BraA06g40000R				BraA08g02160R		BraA03g49370R		BraA07g40790R		Bo3g017650		BraA07g14470R
										Bo5g004150				Bo8g080720		BraA06g40400R				BraA06g40400R				BraA08g02300R		BraA03g49530R		BraA07g40800R		Bo3g018510		BraA07g14550R
										Bo5g004270				Bo8g080740		BraA06g40520R				BraA06g40500R				BraA08g02490R		BraA03g49620R		BraA08g01110R		Bo3g018820		BraA07g14590R
										Bo5g004360				Bo8g081770		BraA06g40560R				BraA06g40520R				BraA08g02960R		BraA03g49720R		BraA08g01150R		Bo3g018830		BraA07g14970R
										Bo5g004460				Bo8g081990		BraA06g40730R				BraA06g40560R				BraA08g03300R		BraA03g49750R		BraA08g01310R		Bo3g018910		BraA07g15030R
										Bo5g005140				Bo8g082420		BraA06g40750R				BraA06g40620R				BraA08g03510R		BraA03g49820R		BraA08g01360R		Bo3g021230		BraA07g15130R
										Bo5g007470				Bo8g083270		BraA06g40860R				BraA06g40710R				BraA08g03830R		BraA03g49990R		BraA08g01540R		Bo3g021810		BraA07g15140R
										Bo5g007870				Bo8g083470		BraA06g40890R				BraA06g40730R				BraA08g03920R		BraA03g50140R		BraA08g01590R		Bo3g022040		BraA07g15320R
										Bo5g008040				Bo8g087240		BraA06g41060R				BraA06g40750R				BraA08g03960R		BraA03g50220R		BraA08g01770R		Bo3g022170		BraA07g15460R
										Bo5g009370				Bo8g090330		BraA06g41070R				BraA06g40860R				BraA08g04120R		BraA03g50230R		BraA08g01820R		Bo3g022290		BraA07g15830R
										Bo5g009920				Bo8g090460		BraA06g41150R				BraA06g41010R				BraA08g04500R		BraA03g50380R		BraA08g01910R		Bo3g022900		BraA07g15880R
										Bo5g010370				Bo8g090660		BraA06g41190R				BraA06g41400R				BraA08g04530R		BraA03g50430R		BraA08g02100R		Bo3g023070		BraA07g16010R
										Bo5g013650				Bo8g090720		BraA06g41300R				BraA06g41420R				BraA08g04770R		BraA03g50480R		BraA08g02160R		Bo3g023090		BraA07g16170R
										Bo5g013660				Bo8g090740		BraA06g41420R				BraA06g41430R				BraA08g05080R		BraA03g50520R		BraA08g02440R		Bo3g023130		BraA07g16210R
										Bo5g016940				Bo8g091690		BraA06g41690R				BraA06g41570R				BraA08g05100R		BraA03g50540R		BraA08g03000R		Bo3g023290		BraA07g16270R
										Bo5g017000				Bo8g091810		BraA06g42390R				BraA06g41650R				BraA08g05200R		BraA03g50630R		BraA08g03160R		Bo3g024070		BraA07g16300R
										Bo5g020190				Bo8g091940		BraA07g01140R				BraA06g41660R				BraA08g05260R		BraA03g50660R		BraA08g03170R		Bo3g024080		BraA07g16450R
										Bo5g020430				Bo8g092030		BraA07g01150R				BraA06g41690R				BraA08g05300R		BraA03g50700R		BraA08g03200R		Bo3g024640		BraA07g16620R
										Bo5g020500				Bo8g092770		BraA07g01350R				BraA06g41850R				BraA08g05350R		BraA03g50740R		BraA08g03330R		Bo3g025020		BraA07g16820R
										Bo5g020640				Bo8g093010		BraA07g01390R				BraA06g41900R				BraA08g05440R		BraA03g50760R		BraA08g03530R		Bo3g025190		BraA07g16840R
										Bo5g021030				Bo8g093020		BraA07g01630R				BraA06g41910R				BraA08g05500R		BraA03g51020R		BraA08g04120R		Bo3g025200		BraA07g16850R
										Bo5g021710				Bo8g093060		BraA07g01910R				BraA06g42020R				BraA08g05810R		BraA03g51030R		BraA08g04290R		Bo3g025320		BraA07g16900R
										Bo5g027340				Bo8g093090		BraA07g02370R				BraA06g42050R				BraA08g06250R		BraA03g51040R		BraA08g04500R		Bo3g026350		BraA07g16910R
										Bo5g027420				Bo8g094940		BraA07g02520R				BraA06g42060R				BraA08g06400R		BraA03g51050R		BraA08g04530R		Bo3g026480		BraA07g17000R
										Bo5g027520				Bo8g095050		BraA07g02760R				BraA06g42180R				BraA08g06490R		BraA03g51080R		BraA08g04540R		Bo3g026530		BraA07g17080R
										Bo5g029160				Bo8g095640		BraA07g02810R				BraA06g42190R				BraA08g06680R		BraA03g51100R		BraA08g04560R		Bo3g026570		BraA07g17280R
										Bo5g032040				Bo8g096190		BraA07g02870R				BraA06g42320R				BraA08g06720R		BraA03g51160R		BraA08g04850R		Bo3g027060		BraA07g17370R
										Bo5g033100				Bo8g096200		BraA07g03050R				BraA06g42470R				BraA08g06730R		BraA03g51250R		BraA08g04920R		Bo3g027140		BraA07g17520R
										Bo5g033120				Bo8g097720		BraA07g03430R				BraA07g01340R				BraA08g07470R		BraA03g51260R		BraA08g05120R		Bo3g027270		BraA07g17940R
										Bo5g033130				Bo8g097910		BraA07g03590R				BraA07g01450R				BraA08g07710R		BraA03g51310R		BraA08g05200R		Bo3g027550		BraA07g17970R
										Bo5g033140				Bo8g098240		BraA07g03640R				BraA07g01470R				BraA08g08330R		BraA03g51370R		BraA08g05440R		Bo3g028300		BraA07g18100R
										Bo5g034160				Bo8g098270		BraA07g03830R				BraA07g01580R				BraA08g08450R		BraA03g51410R		BraA08g05850R		Bo3g028490		BraA07g18170R
										Bo5g034170				Bo8g100040		BraA07g03860R				BraA07g01620R				BraA08g08630R		BraA03g51440R		BraA08g05990R		Bo3g029780		BraA07g18180R
										Bo5g034670				Bo8g100760		BraA07g03970R				BraA07g01720R				BraA08g08950R		BraA03g51780R		BraA08g06160R		Bo3g030040		BraA07g18670R
										Bo5g038660				Bo8g101120		BraA07g03990R				BraA07g01860R				BraA08g09060R		BraA03g51840R		BraA08g06170R		Bo3g030160		BraA07g18830R
										Bo5g038740				Bo8g101580		BraA07g04240R				BraA07g01870R				BraA08g09480R		BraA03g51990R		BraA08g06250R		Bo3g031310		BraA07g19130R
										Bo5g038820				Bo8g101590		BraA07g04290R				BraA07g02380R				BraA08g09580R		BraA03g52060R		BraA08g06270R		Bo3g031520		BraA07g19270R
										Bo5g038910				Bo8g101830		BraA07g04300R				BraA07g02560R				BraA08g09600R		BraA03g52150R		BraA08g06400R		Bo3g031580		BraA07g19360R
										Bo5g039850				Bo8g101850		BraA07g04310R				BraA07g02620R				BraA08g09950R		BraA03g52230R		BraA08g06530R		Bo3g031590		BraA07g19370R
										Bo5g041130				Bo8g102460		BraA07g04350R				BraA07g02650R				BraA08g10060R		BraA03g52430R		BraA08g06610R		Bo3g031850		BraA07g19480R
										Bo5g041400				Bo8g102620		BraA07g04470R				BraA07g02720R				BraA08g10440R		BraA03g52560R		BraA08g06750R		Bo3g031940		BraA07g19490R
										Bo5g042930				Bo8g104210		BraA07g04500R				BraA07g02730R				BraA08g10690R		BraA03g52610R		BraA08g07250R		Bo3g031950		BraA07g19510R
										Bo5g042970				Bo8g104830		BraA07g04930R				BraA07g02810R				BraA08g10720R		BraA03g52650R		BraA08g07300R		Bo3g032340		BraA07g19520R
										Bo5g043100				Bo8g105070		BraA07g04970R				BraA07g03150R				BraA08g11120R		BraA03g52740R		BraA08g07670R		Bo3g032470		BraA07g19880R
										Bo5g043370				Bo8g105240		BraA07g05020R				BraA07g03210R				BraA08g11160R		BraA03g52750R		BraA08g07710R		Bo3g032560		BraA07g20150R
										Bo5g045140				Bo8g105460		BraA07g05460R				BraA07g03220R				BraA08g11330R		BraA03g52790R		BraA08g07760R		Bo3g032660		BraA07g20230R
										Bo5g048470				Bo8g105700		BraA07g05530R				BraA07g03430R				BraA08g11440R		BraA03g52850R		BraA08g07960R		Bo3g034210		BraA07g20250R
										Bo5g049080				Bo8g106530		BraA07g05600R				BraA07g03740R				BraA08g11530R		BraA03g52880R		BraA08g08250R		Bo3g034300		BraA07g20540R
										Bo5g055890				Bo8g107400		BraA07g05650R				BraA07g04290R				BraA08g11590R		BraA03g53240R		BraA08g08330R		Bo3g034310		BraA07g20750R
										Bo5g059780				Bo8g107420		BraA07g06190R				BraA07g04430R				BraA08g11620R		BraA03g53250R		BraA08g08350R		Bo3g034340		BraA07g20770R
										Bo5g062730				Bo8g108820		BraA07g06570R				BraA07g04500R				BraA08g11700R		BraA03g53280R		BraA08g08530R		Bo3g034440		BraA07g20990R
										Bo5g065590				Bo8g108960		BraA07g06690R				BraA07g04520R				BraA08g11730R		BraA03g53410R		BraA08g08850R		Bo3g034470		BraA07g21000R
										Bo5g072950				Bo9g003980		BraA07g06910R				BraA07g04580R				BraA08g11820R		BraA03g53550R		BraA08g09020R		Bo3g034600		BraA07g21150R
										Bo5g076300				Bo9g008230		BraA07g06930R				BraA07g04590R				BraA08g11880R		BraA03g53620R		BraA08g09060R		Bo3g034660		BraA07g21690R
										Bo5g083870				Bo9g009750		BraA07g07400R				BraA07g04720R				BraA08g11910R		BraA03g53670R		BraA08g09140R		Bo3g035940		BraA07g21740R
										Bo5g085060				Bo9g012610		BraA07g07460R				BraA07g04820R				BraA08g11920R		BraA03g54080R		BraA08g09460R		Bo3g036270		BraA07g21880R
										Bo5g085290				Bo9g014230		BraA07g07670R				BraA07g04830R				BraA08g11960R		BraA03g54100R		BraA08g09540R		Bo3g036340		BraA07g21940R
										Bo5g085300				Bo9g014400		BraA07g07990R				BraA07g05020R				BraA08g11980R		BraA03g54240R		BraA08g09880R		Bo3g036550		BraA07g22010R
										Bo5g087050				Bo9g014410		BraA07g08330R				BraA07g05140R				BraA08g12050R		BraA03g54260R		BraA08g09960R		Bo3g036750		BraA07g22150R
										Bo5g087060				Bo9g014660		BraA07g08350R				BraA07g05240R				BraA08g12310R		BraA03g54370R		BraA08g10000R		Bo3g036820		BraA07g22190R
										Bo5g087080				Bo9g017520		BraA07g08630R				BraA07g05530R				BraA08g12340R		BraA03g54510R		BraA08g10190R		Bo3g037010		BraA07g22250R
										Bo5g088200				Bo9g017700		BraA07g08640R				BraA07g05620R				BraA08g12370R		BraA03g54620R		BraA08g10550R		Bo3g037090		BraA07g22310R
										Bo5g091750				Bo9g018060		BraA07g08740R				BraA07g05780R				BraA08g12580R		BraA03g54930R		BraA08g10690R		Bo3g037100		BraA07g22330R
										Bo5g092940				Bo9g018320		BraA07g09130R				BraA07g05890R				BraA08g12610R		BraA03g54950R		BraA08g11020R		Bo3g037150		BraA07g22340R
										Bo5g098440				Bo9g018510		BraA07g09210R				BraA07g06520R				BraA08g13540R		BraA03g55030R		BraA08g11120R		Bo3g037320		BraA07g22570R
										Bo5g100950				Bo9g020380		BraA07g09880R				BraA07g07270R				BraA08g13600R		BraA03g55060R		BraA08g11170R		Bo3g037590		BraA07g22660R
										Bo5g104950				Bo9g022090		BraA07g09970R				BraA07g07400R				BraA08g13910R		BraA03g55070R		BraA08g11300R		Bo3g037680		BraA07g22760R
										Bo5g115340				Bo9g022100		BraA07g10320R				BraA07g07460R				BraA08g13940R		BraA03g55110R		BraA08g11330R		Bo3g038880		BraA07g22810R
										Bo5g115430				Bo9g022150		BraA07g10330R				BraA07g07500R				BraA08g13980R		BraA03g55210R		BraA08g11530R		Bo3g039080		BraA07g23230R
										Bo5g115550				Bo9g022340		BraA07g10690R				BraA07g07560R				BraA08g14360R		BraA03g55250R		BraA08g11590R		Bo3g039220		BraA07g23260R
										Bo5g116810				Bo9g023800		BraA07g10800R				BraA07g07630R				BraA08g14520R		BraA03g55350R		BraA08g11620R		Bo3g039270		BraA07g23340R
										Bo5g123580				Bo9g024310		BraA07g10920R				BraA07g08180R				BraA08g14690R		BraA03g55510R		BraA08g11700R		Bo3g039420		BraA07g23360R
										Bo5g126520				Bo9g024530		BraA07g10950R				BraA07g08360R				BraA08g14750R		BraA03g55530R		BraA08g11810R		Bo3g039560		BraA07g23530R
										Bo5g127150				Bo9g026090		BraA07g11370R				BraA07g08370R				BraA08g14920R		BraA03g55550R		BraA08g11880R		Bo3g039630		BraA07g23560R
										Bo5g127170				Bo9g027880		BraA07g11550R				BraA07g08600R				BraA08g15370R		BraA03g55660R		BraA08g11940R		Bo3g039660		BraA07g23770R
										Bo5g127700				Bo9g029380		BraA07g11850R				BraA07g08720R				BraA08g15380R		BraA03g55700R		BraA08g12040R		Bo3g039850		BraA07g23890R
										Bo5g127710				Bo9g030610		BraA07g12120R				BraA07g08950R				BraA08g15600R		BraA03g55710R		BraA08g12680R		Bo3g039990		BraA07g24100R
										Bo5g128860				Bo9g030890		BraA07g12210R				BraA07g09270R				BraA08g15840R		BraA03g55720R		BraA08g12720R		Bo3g040000		BraA07g24210R
										Bo5g129000				Bo9g032470		BraA07g12530R				BraA07g09290R				BraA08g16000R		BraA03g55920R		BraA08g12990R		Bo3g040290		BraA07g24460R
										Bo5g129210				Bo9g035390		BraA07g12560R				BraA07g09450R				BraA08g16010R		BraA03g55930R		BraA08g13350R		Bo3g040390		BraA07g24480R
										Bo5g132840				Bo9g036760		BraA07g12610R				BraA07g09510R				BraA08g16180R		BraA03g55970R		BraA08g13570R		Bo3g040470		BraA07g24540R
										Bo5g133190				Bo9g037090		BraA07g12630R				BraA07g09970R				BraA08g16220R		BraA03g56060R		BraA08g13900R		Bo3g040620		BraA07g24970R
										Bo5g134800				Bo9g037250		BraA07g12770R				BraA07g10470R				BraA08g16230R		BraA03g56110R		BraA08g13910R		Bo3g042040		BraA07g25020R
										Bo5g135090				Bo9g042150		BraA07g12850R				BraA07g10490R				BraA08g16270R		BraA03g56230R		BraA08g14070R		Bo3g042160		BraA07g25330R
										Bo5g135110				Bo9g044190		BraA07g13100R				BraA07g10560R				BraA08g16290R		BraA03g56240R		BraA08g14090R		Bo3g042530		BraA07g25380R
										Bo5g136660				Bo9g044230		BraA07g13130R				BraA07g10890R				BraA08g16430R		BraA03g56250R		BraA08g14170R		Bo3g042740		BraA07g25390R
										Bo5g137030				Bo9g045390		BraA07g13240R				BraA07g10920R				BraA08g16820R		BraA03g56400R		BraA08g14340R		Bo3g042770		BraA07g25570R
										Bo5g137110				Bo9g046470		BraA07g13410R				BraA07g10950R				BraA08g17010R		BraA03g56410R		BraA08g14520R		Bo3g042970		BraA07g25680R
										Bo5g137340				Bo9g046480		BraA07g13520R				BraA07g10960R				BraA08g17020R		BraA03g56420R		BraA08g14690R		Bo3g042990		BraA07g25740R
										Bo5g137510				Bo9g052080		BraA07g13660R				BraA07g10970R				BraA08g17170R		BraA03g56550R		BraA08g14850R		Bo3g044400		BraA07g25780R
										Bo5g139570				Bo9g053180		BraA07g13670R				BraA07g10990R				BraA08g17280R		BraA03g56560R		BraA08g14920R		Bo3g045170		BraA07g25810R
										Bo5g139940				Bo9g053220		BraA07g13690R				BraA07g11130R				BraA08g17330R		BraA03g56660R		BraA08g15210R		Bo3g045210		BraA07g25830R
										Bo5g139990				Bo9g056060		BraA07g13700R				BraA07g11370R				BraA08g17360R		BraA03g56950R		BraA08g15370R		Bo3g045340		BraA07g26050R
										Bo5g141360				Bo9g058630		BraA07g13890R				BraA07g11520R				BraA08g17580R		BraA03g56980R		BraA08g15380R		Bo3g045460		BraA07g26100R
										Bo5g143430				Bo9g059480		BraA07g13900R				BraA07g11630R				BraA08g17780R		BraA03g57000R		BraA08g15840R		Bo3g047080		BraA07g26240R
										Bo5g145050				Bo9g059630		BraA07g14200R				BraA07g11700R				BraA08g17850R		BraA03g57230R		BraA08g15920R		Bo3g048320		BraA07g26250R
										Bo5g145090				Bo9g063060		BraA07g14250R				BraA07g12060R				BraA08g18180R		BraA03g57430R		BraA08g16180R		Bo3g048350		BraA07g26340R
										Bo5g145450				Bo9g066920		BraA07g14280R				BraA07g12210R				BraA08g18250R		BraA03g57570R		BraA08g16230R		Bo3g048650		BraA07g26450R
										Bo5g146720				Bo9g069370		BraA07g14710R				BraA07g12250R				BraA08g18600R		BraA03g57620R		BraA08g16620R		Bo3g049900		BraA07g26480R
										Bo5g148270				Bo9g069740		BraA07g14780R				BraA07g12390R				BraA08g18850R		BraA03g57640R		BraA08g16800R		Bo3g051020		BraA07g26700R
										Bo5g148380				Bo9g069750		BraA07g14940R				BraA07g12500R				BraA08g18870R		BraA03g57670R		BraA08g16810R		Bo3g052140		BraA07g26820R
										Bo5g151540				Bo9g069840		BraA07g14970R				BraA07g12560R				BraA08g19060R		BraA03g57710R		BraA08g17010R		Bo3g052330		BraA07g26840R
										Bo5g152770				Bo9g070300		BraA07g14980R				BraA07g12590R				BraA08g19090R		BraA03g57720R		BraA08g17160R		Bo3g052350		BraA07g26940R
										Bo5g155100				Bo9g071620		BraA07g15140R				BraA07g12600R				BraA08g19100R		BraA03g57830R		BraA08g17280R		Bo3g052360		BraA07g27110R
										Bo5g155290				Bo9g072720		BraA07g15220R				BraA07g12610R				BraA08g19120R		BraA03g57840R		BraA08g17420R		Bo3g052410		BraA07g27140R
										Bo6g011120				Bo9g074290		BraA07g15320R				BraA07g12810R				BraA08g19540R		BraA03g57880R		BraA08g17630R		Bo3g052480		BraA07g27390R
										Bo6g022520				Bo9g075920		BraA07g15390R				BraA07g13010R				BraA08g19890R		BraA03g57890R		BraA08g17650R		Bo3g052520		BraA07g27410R
										Bo6g024810				Bo9g081830		BraA07g15880R				BraA07g13100R				BraA08g20340R		BraA03g58010R		BraA08g17690R		Bo3g052570		BraA07g27550R
										Bo6g026140				Bo9g084660		BraA07g15950R				BraA07g13110R				BraA08g20760R		BraA03g58090R		BraA08g17740R		Bo3g052590		BraA07g27580R
										Bo6g027690				Bo9g084700		BraA07g16010R				BraA07g13170R				BraA08g20770R		BraA03g58100R		BraA08g18520R		Bo3g052600		BraA07g27790R
										Bo6g030900				Bo9g086880		BraA07g16150R				BraA07g13240R				BraA08g20950R		BraA03g58110R		BraA08g18850R		Bo3g052650		BraA07g27810R
										Bo6g031730				Bo9g092620		BraA07g16170R				BraA07g13320R				BraA08g21120R		BraA03g58150R		BraA08g19090R		Bo3g052850		BraA07g27850R
										Bo6g035900				Bo9g094230		BraA07g16190R				BraA07g13360R				BraA08g21490R		BraA03g58590R		BraA08g19570R		Bo3g052990		BraA07g27930R
										Bo6g042530				Bo9g094270		BraA07g16270R				BraA07g13520R				BraA08g21640R		BraA03g58880R		BraA08g19980R		Bo3g053040		BraA07g28260R
										Bo6g046780				Bo9g098980		BraA07g16550R				BraA07g13560R				BraA08g21760R		BraA03g58980R		BraA08g20050R		Bo3g053250		BraA07g28510R
										Bo6g048250				Bo9g101140		BraA07g16650R				BraA07g13660R				BraA08g21980R		BraA03g59050R		BraA08g20550R		Bo3g053270		BraA07g28560R
										Bo6g050970				Bo9g106050		BraA07g16880R				BraA07g13670R				BraA08g22040R		BraA03g59080R		BraA08g20640R		Bo3g053320		BraA07g28650R
										Bo6g051320				Bo9g108710		BraA07g17000R				BraA07g13690R				BraA08g22260R		BraA03g59160R		BraA08g21310R		Bo3g054370		BraA07g29260R
										Bo6g054730				Bo9g110920		BraA07g17030R				BraA07g13750R				BraA08g22320R		BraA03g59170R		BraA08g21330R		Bo3g054480		BraA07g29280R
										Bo6g061010				Bo9g111280		BraA07g17070R				BraA07g13820R				BraA08g22440R		BraA03g59190R		BraA08g21610R		Bo3g054620		BraA07g29630R
										Bo6g064320				Bo9g111300		BraA07g17410R				BraA07g14280R				BraA08g22810R		BraA03g59260R		BraA08g21650R		Bo3g055180		BraA07g29720R
										Bo6g066650				Bo9g113880		BraA07g17630R				BraA07g14430R				BraA08g22980R		BraA03g59280R		BraA08g21680R		Bo3g055200		BraA07g29810R
										Bo6g067470				Bo9g118850		BraA07g17770R				BraA07g14470R				BraA08g23510R		BraA03g59450R		BraA08g21730R		Bo3g055300		BraA07g29870R
										Bo6g067480				Bo9g118940		BraA07g18100R				BraA07g14660R				BraA08g24180R		BraA03g59620R		BraA08g21980R		Bo3g055510		BraA07g30000R
										Bo6g068060				Bo9g120310		BraA07g18180R				BraA07g14940R				BraA08g24270R		BraA03g59690R		BraA08g22290R		Bo3g055520		BraA07g30120R
										Bo6g072240				Bo9g120320		BraA07g18200R				BraA07g15220R				BraA08g24520R		BraA03g59730R		BraA08g22470R		Bo3g055540		BraA07g30200R
										Bo6g072330				Bo9g121110		BraA07g18250R				BraA07g15320R				BraA08g24650R		BraA03g59740R		BraA08g22730R		Bo3g055710		BraA07g30210R
										Bo6g072350				Bo9g122190		BraA07g18260R				BraA07g15410R				BraA08g25060R		BraA03g59870R		BraA08g22750R		Bo3g055800		BraA07g30440R
										Bo6g072790				Bo9g123500		BraA07g18550R				BraA07g15480R				BraA08g25690R		BraA03g59880R		BraA08g23030R		Bo3g055840		BraA07g30530R
										Bo6g072950				Bo9g123740		BraA07g18580R				BraA07g15530R				BraA08g25890R		BraA03g59900R		BraA08g23490R		Bo3g055940		BraA07g31210R
										Bo6g079280				Bo9g125870		BraA07g18600R				BraA07g15840R				BraA08g25950R		BraA03g60110R		BraA08g23610R		Bo3g057130		BraA07g31310R
										Bo6g080460				Bo9g126170		BraA07g19300R				BraA07g15930R				BraA08g26060R		BraA03g60130R		BraA08g23620R		Bo3g057280		BraA07g31400R
										Bo6g081710				Bo9g127350		BraA07g19350R				BraA07g16210R				BraA08g26120R		BraA03g60160R		BraA08g23880R		Bo3g058560		BraA07g31410R
										Bo6g081750				Bo9g127400		BraA07g19470R				BraA07g16270R				BraA08g26160R		BraA03g60240R		BraA08g24250R		Bo3g058760		BraA07g31470R
										Bo6g081950				Bo9g130620		BraA07g19480R				BraA07g16410R				BraA08g26220R		BraA03g60270R		BraA08g24310R		Bo3g059000		BraA07g31540R
										Bo6g084980				Bo9g132990		BraA07g19520R				BraA07g16540R				BraA08g26460R		BraA03g60570R		BraA08g24410R		Bo3g059010		BraA07g31630R
										Bo6g086660				Bo9g134840		BraA07g19580R				BraA07g16550R				BraA08g26510R		BraA03g60710R		BraA08g24600R		Bo3g060150		BraA07g31650R
										Bo6g087190				Bo9g135430		BraA07g19640R				BraA07g16660R				BraA08g26620R		BraA03g60730R		BraA08g24630R		Bo3g060290		BraA07g31680R
										Bo6g087680				Bo9g135490		BraA07g19700R				BraA07g16800R				BraA08g26750R		BraA03g60810R		BraA08g24660R		Bo3g060340		BraA07g31750R
										Bo6g092810				Bo9g137110		BraA07g19880R				BraA07g17000R				BraA08g26820R		BraA03g60960R		BraA08g25380R		Bo3g060560		BraA07g31900R
										Bo6g092910				Bo9g139520		BraA07g19950R				BraA07g17070R				BraA08g26840R		BraA03g61300R		BraA08g25690R		Bo3g060580		BraA07g32040R
										Bo6g098580				Bo9g140920		BraA07g20020R				BraA07g17480R				BraA08g26860R		BraA04g01060R		BraA08g25950R		Bo3g060770		BraA07g32090R
										Bo6g098740				Bo9g141200		BraA07g20320R				BraA07g17510R				BraA08g27020R		BraA04g01070R		BraA08g26050R		Bo3g060990		BraA07g32190R
										Bo6g099000				Bo9g143690		BraA07g20420R				BraA07g17840R				BraA08g27110R		BraA04g01160R		BraA08g26060R		Bo3g061110		BraA07g32420R
										Bo6g099090				Bo9g143700		BraA07g20440R				BraA07g17880R				BraA08g27200R		BraA04g01180R		BraA08g26160R		Bo3g061150		BraA07g32460R
										Bo6g099480				Bo9g144750		BraA07g20580R				BraA07g17890R				BraA08g27240R		BraA04g01300R		BraA08g26580R		Bo3g061330		BraA07g32680R
										Bo6g099520				Bo9g145870		BraA07g20610R				BraA07g17910R				BraA08g27370R		BraA04g01370R		BraA08g26700R		Bo3g061510		BraA07g32710R
										Bo6g099530				Bo9g149960		BraA07g20770R				BraA07g18220R				BraA08g27420R		BraA04g01550R		BraA08g26760R		Bo3g061650		BraA07g32760R
										Bo6g101310				Bo9g151850		BraA07g20790R				BraA07g18550R				BraA08g27480R		BraA04g01620R		BraA08g26840R		Bo3g061670		BraA07g32850R
										Bo6g105160				Bo9g152420		BraA07g20870R				BraA07g18570R				BraA08g27520R		BraA04g01730R		BraA08g26860R		Bo3g061800		BraA07g32860R
										Bo6g106280				Bo9g153900		BraA07g20900R				BraA07g18620R				BraA08g27550R		BraA04g01870R		BraA08g27100R		Bo3g061830		BraA07g33000R
										Bo6g106350				Bo9g154740		BraA07g20990R				BraA07g18670R				BraA08g27630R		BraA04g01910R		BraA08g27200R		Bo3g061860		BraA07g33050R
										Bo6g107160				Bo9g157350		BraA07g21000R				BraA07g18940R				BraA08g27660R		BraA04g02030R		BraA08g27760R		Bo3g061880		BraA07g33060R
										Bo6g109240				Bo9g159770		BraA07g21150R				BraA07g19030R				BraA08g27770R		BraA04g02090R		BraA08g27790R		Bo3g062170		BraA07g33160R
										Bo6g110550				Bo9g160020		BraA07g21190R				BraA07g19340R				BraA08g27860R		BraA04g02210R		BraA08g27830R		Bo3g062310		BraA07g33220R
										Bo6g110580				Bo9g161410		BraA07g21510R				BraA07g19490R				BraA08g28080R		BraA04g02370R		BraA08g27860R		Bo3g062370		BraA07g33230R
										Bo6g110900				Bo9g161620		BraA07g21520R				BraA07g19540R				BraA08g28190R		BraA04g02500R		BraA08g27960R		Bo3g062760		BraA07g33250R
										Bo6g112340				Bo9g161630		BraA07g22150R				BraA07g19580R				BraA08g28280R		BraA04g02540R		BraA08g28130R		Bo3g063940		BraA07g33260R
										Bo6g112540				Bo9g161710		BraA07g22340R				BraA07g19710R				BraA08g28300R		BraA04g02600R		BraA08g28380R		Bo3g064160		BraA07g33290R
										Bo6g112620				Bo9g161830		BraA07g22400R				BraA07g19750R				BraA08g28360R		BraA04g02610R		BraA08g28420R		Bo3g064230		BraA07g33370R
										Bo6g113040				Bo9g163710		BraA07g22520R				BraA07g19880R				BraA08g28380R		BraA04g02640R		BraA08g28660R		Bo3g064760		BraA07g33410R
										Bo6g113050				Bo9g163720		BraA07g22690R				BraA07g20130R				BraA08g28400R		BraA04g02840R		BraA08g29050R		Bo3g064900		BraA07g33420R
										Bo6g114370				Bo9g163970		BraA07g22810R				BraA07g20160R				BraA08g28500R		BraA04g02850R		BraA08g29080R		Bo3g065060		BraA07g33550R
										Bo6g116540				Bo9g164000		BraA07g22890R				BraA07g20190R				BraA08g28690R		BraA04g03200R		BraA08g29110R		Bo3g065380		BraA07g33720R
										Bo6g117860				Bo9g164100		BraA07g22900R				BraA07g20250R				BraA08g28870R		BraA04g03250R		BraA08g29370R		Bo3g065560		BraA07g33750R
										Bo6g118010				Bo9g165930		BraA07g23030R				BraA07g20280R				BraA08g29080R		BraA04g03390R		BraA08g29410R		Bo3g065610		BraA07g34100R
										Bo6g118330				Bo9g166210		BraA07g23110R				BraA07g20380R				BraA08g29320R		BraA04g03630R		BraA08g29440R		Bo3g065770		BraA07g34170R
										Bo6g118590				Bo9g166300		BraA07g23310R				BraA07g20430R				BraA08g29380R		BraA04g03650R		BraA08g29500R		Bo3g065810		BraA07g34270R
										Bo6g118860				Bo9g167870		BraA07g23510R				BraA07g20630R				BraA08g29430R		BraA04g03670R		BraA08g29630R		Bo3g065820		BraA07g34450R
										Bo6g119390				Bo9g169330		BraA07g23550R				BraA07g20790R				BraA08g29500R		BraA04g03700R		BraA08g29750R		Bo3g066150		BraA07g34640R
										Bo6g119410				Bo9g169600		BraA07g23560R				BraA07g21000R				BraA08g29690R		BraA04g03850R		BraA08g29810R		Bo3g066290		BraA07g34660R
										Bo6g119830				Bo9g169720		BraA07g23610R				BraA07g21040R				BraA08g29960R		BraA04g03910R		BraA08g29960R		Bo3g066450		BraA07g34750R
										Bo6g120640				Bo9g169750		BraA07g23630R				BraA07g21190R				BraA08g30020R		BraA04g04260R		BraA08g30170R		Bo3g066520		BraA07g34820R
										Bo6g120720				Bo9g170010		BraA07g23680R				BraA07g21230R				BraA08g30180R		BraA04g04440R		BraA08g30350R		Bo3g066530		BraA07g34930R
										Bo6g120960				Bo9g171200		BraA07g23770R				BraA07g21290R				BraA08g30390R		BraA04g04640R		BraA08g30470R		Bo3g068260		BraA07g34960R
										Bo6g121000				Bo9g171410		BraA07g23820R				BraA07g21610R				BraA08g30560R		BraA04g04660R		BraA08g30730R		Bo3g068280		BraA07g34990R
										Bo6g121020				Bo9g171660		BraA07g23890R				BraA07g21690R				BraA08g30640R		BraA04g04700R		BraA08g30790R		Bo3g068850		BraA07g35110R
										Bo6g121050				Bo9g171790		BraA07g23920R				BraA07g21900R				BraA08g30760R		BraA04g04710R		BraA08g30990R		Bo3g068860		BraA07g35260R
										Bo6g121060				Bo9g172180		BraA07g24210R				BraA07g21990R				BraA08g30790R		BraA04g04770R		BraA08g31220R		Bo3g068870		BraA07g35300R
										Bo6g121690				Bo9g172230		BraA07g24290R				BraA07g22090R				BraA08g30990R		BraA04g04910R		BraA08g31230R		Bo3g070140		BraA07g35440R
										Bo6g122430				Bo9g174480		BraA07g24600R				BraA07g22290R				BraA08g31340R		BraA04g04920R		BraA08g31280R		Bo3g071330		BraA07g35470R
										Bo6g124120				Bo9g174720		BraA07g24760R				BraA07g22550R				BraA08g31400R		BraA04g05030R		BraA08g31440R		Bo3g071660		BraA07g35590R
										Bo6g125590				Bo9g174780		BraA07g24900R				BraA07g22680R				BraA08g31420R		BraA04g05370R		BraA08g31620R		Bo3g071750		BraA07g36140R
										Bo7g003890				Bo9g174880		BraA07g25140R				BraA07g22920R				BraA08g31440R		BraA04g05390R		BraA08g31640R		Bo3g071880		BraA07g36310R
										Bo7g005280				Bo9g174900		BraA07g25250R				BraA07g23180R				BraA08g31460R		BraA04g05460R		BraA08g31690R		Bo3g071890		BraA07g36490R
										Bo7g005590				Bo9g175110		BraA07g25270R				BraA07g23280R				BraA08g31790R		BraA04g05540R		BraA08g31780R		Bo3g073270		BraA07g36630R
										Bo7g005780				Bo9g176220		BraA07g25390R				BraA07g23350R				BraA08g31860R		BraA04g05550R		BraA08g31870R		Bo3g074810		BraA07g36650R
										Bo7g007190				Bo9g176900		BraA07g25530R				BraA07g23630R				BraA08g32000R		BraA04g05610R		BraA08g31920R		Bo3g074840		BraA07g36840R
										Bo7g009760				Bo9g177250		BraA07g25540R				BraA07g23680R				BraA08g32310R		BraA04g05690R		BraA08g31980R		Bo3g076070		BraA07g36870R
										Bo7g014470				Bo9g181750		BraA07g25580R				BraA07g23820R				BraA08g32500R		BraA04g05700R		BraA08g32180R		Bo3g078730		BraA07g36940R
										Bo7g014680				Bo9g184700		BraA07g25610R				BraA07g24060R				BraA08g32590R		BraA04g05880R		BraA08g32310R		Bo3g080130		BraA07g37050R
										Bo7g014840				Bo9g184740		BraA07g25780R				BraA07g24270R				BraA08g32600R		BraA04g05900R		BraA08g32360R		Bo3g080150		BraA07g37530R
										Bo7g014960				Bo9g184770		BraA07g26020R				BraA07g24290R				BraA08g32880R		BraA04g05930R		BraA08g32740R		Bo3g081350		BraA07g37550R
										Bo7g016300				Bo00578s060		BraA07g26030R				BraA07g24310R				BraA08g33320R		BraA04g06070R		BraA08g33060R		Bo3g081650		BraA07g37770R
										Bo7g016360				Bo00578s110		BraA07g26340R				BraA07g24340R				BraA08g33360R		BraA04g06280R		BraA08g33150R		Bo3g081810		BraA07g37970R
										Bo7g018610				Bo00579s010		BraA07g26450R				BraA07g24400R				BraA08g33640R		BraA04g06290R		BraA08g33250R		Bo3g082070		BraA07g38120R
										Bo7g019860				Bo00581s030		BraA07g26470R				BraA07g24460R				BraA08g33940R		BraA04g06300R		BraA08g33520R		Bo3g083370		BraA07g38210R
										Bo7g021010				Bo00626s050		BraA07g26840R				BraA07g24550R				BraA08g33990R		BraA04g06350R		BraA08g33800R		Bo3g083440		BraA07g38430R
										Bo7g025340				Bo00673s020		BraA07g26940R				BraA07g24590R				BraA08g34080R		BraA04g06550R		BraA08g33930R		Bo3g083660		BraA07g38440R
										Bo7g029140				Bo00722s060		BraA07g26990R				BraA07g24670R				BraA08g34180R		BraA04g06630R		BraA08g34180R		Bo3g083750		BraA07g38570R
										Bo7g037680				Bo00763s020		BraA07g27070R				BraA07g24760R				BraA08g34210R		BraA04g06650R		BraA08g34350R		Bo3g084060		BraA07g38780R
										Bo7g045100				Bo00766s060		BraA07g27240R				BraA07g24770R				BraA08g34360R		BraA04g06670R		BraA08g34530R		Bo3g084170		BraA07g38820R
										Bo7g045110				Bo00766s100		BraA07g27350R				BraA07g24840R				BraA08g34440R		BraA04g06690R		BraA08g34630R		Bo3g084280		BraA07g38990R
										Bo7g045670				Bo00795s100		BraA07g27670R				BraA07g24970R				BraA08g34810R		BraA04g06810R		BraA08g34910R		Bo3g084310		BraA07g39070R
										Bo7g048320				Bo00802s110		BraA07g27770R				BraA07g24990R				BraA09g01350R		BraA04g06860R		BraA09g01380R		Bo3g085440		BraA07g39180R
										Bo7g048380				Bo00877s030		BraA07g27820R				BraA07g25150R				BraA09g01690R		BraA04g06890R		BraA09g01720R		Bo3g086850		BraA07g39620R
										Bo7g048580				Bo00934s010		BraA07g27900R				BraA07g25240R				BraA09g01750R		BraA04g07200R		BraA09g01900R		Bo3g086980		BraA07g39640R
										Bo7g058190				Bo00935s060		BraA07g28270R				BraA07g25560R				BraA09g01900R		BraA04g07220R		BraA09g01920R		Bo3g087260		BraA07g39780R
										Bo7g059680				Bo00940s040		BraA07g28580R				BraA07g25610R				BraA09g01920R		BraA04g07420R		BraA09g02130R		Bo3g088420		BraA07g39890R
										Bo7g061370				Bo00950s050		BraA07g28650R				BraA07g25660R				BraA09g02000R		BraA04g07500R		BraA09g02220R		Bo3g088810		BraA07g40190R
										Bo7g061490				Bo01035s050		BraA07g28990R				BraA07g25780R				BraA09g02230R		BraA04g07660R		BraA09g02420R		Bo3g089950		BraA07g40230R
										Bo7g063610				Bo01040s060		BraA07g29060R				BraA07g25990R				BraA09g02420R		BraA04g07800R		BraA09g02630R		Bo3g091630		BraA07g40280R
										Bo7g063650				Bo01139s040		BraA07g29080R				BraA07g26010R				BraA09g02630R		BraA04g07860R		BraA09g02700R		Bo3g092250		BraA07g40300R
										Bo7g063980				Bo01146s020		BraA07g29420R				BraA07g26020R				BraA09g02700R		BraA04g07870R		BraA09g03610R		Bo3g092280		BraA07g40390R
										Bo7g064720				Bo01242s020		BraA07g29450R				BraA07g26120R				BraA09g02830R		BraA04g07880R		BraA09g03940R		Bo3g093410		BraA07g40750R
										Bo7g064730				Bo01309s010		BraA07g29530R				BraA07g26190R				BraA09g03260R		BraA04g07930R		BraA09g04580R		Bo3g093740		BraA07g40800R
										Bo7g064880				Bo01353s020		BraA07g29550R				BraA07g26250R				BraA09g03530R		BraA04g08050R		BraA09g05050R		Bo3g093750		BraA07g40980R
										Bo7g070020				Bo01487s010		BraA07g29630R				BraA07g26340R				BraA09g03790R		BraA04g08100R		BraA09g05920R		Bo3g093930		BraA08g01090R
										Bo7g071490				Bo01980s010		BraA07g29720R				BraA07g26610R				BraA09g03940R		BraA04g08170R		BraA09g05960R		Bo3g095310		BraA08g01110R
										Bo7g072570				Bo02108s010		BraA07g30050R				BraA07g26840R				BraA09g04570R		BraA04g08210R		BraA09g06050R		Bo3g095320		BraA08g01150R
										Bo7g077960				Bo02160s010		BraA07g30160R				BraA07g26940R				BraA09g05410R		BraA04g08230R		BraA09g06110R		Bo3g096470		BraA08g01190R
										Bo7g080420				Bo02949s010		BraA07g30210R				BraA07g27150R				BraA09g05500R		BraA04g08270R		BraA09g06510R		Bo3g096500		BraA08g01410R
										Bo7g080570				Bo03392s010		BraA07g30640R				BraA07g27390R				BraA09g05550R		BraA04g08280R		BraA09g06550R		Bo3g096520		BraA08g01540R
										Bo7g080790				Bo04512s010		BraA07g30950R				BraA07g27580R				BraA09g06030R		BraA04g08310R		BraA09g06670R		Bo3g096530		BraA08g02410R
										Bo7g082350				Bo10011s010		BraA07g30970R				BraA07g27670R				BraA09g06050R		BraA04g08330R		BraA09g07000R		Bo3g097570		BraA08g02440R
										Bo7g082520				Bo11163s010		BraA07g31030R				BraA07g27820R				BraA09g06070R		BraA04g08340R		BraA09g07130R		Bo3g097650		BraA08g02740R
										Bo7g082690				Bo11282s010		BraA07g31210R				BraA07g28260R				BraA09g06190R		BraA04g08360R		BraA09g07200R		Bo3g097790		BraA08g02840R
										Bo7g082730				Bo14644s010		BraA07g31220R				BraA07g28380R				BraA09g06390R		BraA04g08400R		BraA09g07310R		Bo3g097860		BraA08g02880R
										Bo7g083810				Bo18118s010		BraA07g31230R				BraA07g28390R				BraA09g06530R		BraA04g08430R		BraA09g07800R		Bo3g097960		BraA08g02930R
										Bo7g084150				Bo26671s010		BraA07g31650R				BraA07g28780R				BraA09g06680R		BraA04g08440R		BraA09g07870R		Bo3g099350		BraA08g02960R
										Bo7g084370						BraA07g31680R				BraA07g29060R				BraA09g06720R		BraA04g08490R		BraA09g08110R		Bo3g100490		BraA08g02970R
										Bo7g084490						BraA07g31780R				BraA07g29660R				BraA09g07010R		BraA04g08580R		BraA09g08200R		Bo3g100770		BraA08g03000R
										Bo7g085860						BraA07g31940R				BraA07g29750R				BraA09g07080R		BraA04g08660R		BraA09g08300R		Bo3g101330		BraA08g03680R
										Bo7g087350						BraA07g32260R				BraA07g29810R				BraA09g07450R		BraA04g08720R		BraA09g08410R		Bo3g101360		BraA08g04010R
										Bo7g088840						BraA07g32480R				BraA07g29830R				BraA09g07710R		BraA04g08800R		BraA09g08460R		Bo3g101490		BraA08g04330R
										Bo7g088870						BraA07g32560R				BraA07g30050R				BraA09g07740R		BraA04g08810R		BraA09g08560R		Bo3g101580		BraA08g04500R
										Bo7g088890						BraA07g32710R				BraA07g30180R				BraA09g08010R		BraA04g08860R		BraA09g08590R		Bo3g102800		BraA08g04700R
										Bo7g089380						BraA07g32850R				BraA07g30270R				BraA09g08270R		BraA04g08910R		BraA09g08630R		Bo3g103050		BraA08g04830R
										Bo7g092760						BraA07g32910R				BraA07g30440R				BraA09g08300R		BraA04g09070R		BraA09g08680R		Bo3g103210		BraA08g05200R
										Bo7g095200						BraA07g33010R				BraA07g30950R				BraA09g08400R		BraA04g09090R		BraA09g08790R		Bo3g103460		BraA08g05440R
										Bo7g095280						BraA07g33160R				BraA07g31000R				BraA09g08450R		BraA04g09140R		BraA09g08900R		Bo3g104670		BraA08g05850R
										Bo7g095430						BraA07g33230R				BraA07g31210R				BraA09g08590R		BraA04g09410R		BraA09g08930R		Bo3g104700		BraA08g05870R
										Bo7g095700						BraA07g33240R				BraA07g31480R				BraA09g08680R		BraA04g09440R		BraA09g09170R		Bo3g104720		BraA08g06090R
										Bo7g096100						BraA07g33250R				BraA07g31520R				BraA09g08720R		BraA04g09510R		BraA09g09410R		Bo3g105800		BraA08g06200R
										Bo7g096190						BraA07g33260R				BraA07g31650R				BraA09g08790R		BraA04g09560R		BraA09g10290R		Bo3g106920		BraA08g06490R
										Bo7g096270						BraA07g33290R				BraA07g31660R				BraA09g08850R		BraA04g09650R		BraA09g10370R		Bo3g107050		BraA08g06500R
										Bo7g097430						BraA07g33380R				BraA07g32180R				BraA09g08900R		BraA04g09720R		BraA09g10440R		Bo3g107150		BraA08g06690R
										Bo7g098130						BraA07g33420R				BraA07g32550R				BraA09g08970R		BraA04g09790R		BraA09g10480R		Bo3g107600		BraA08g06880R
										Bo7g098170						BraA07g33430R				BraA07g32610R				BraA09g08980R		BraA04g09880R		BraA09g10610R		Bo3g107630		BraA08g07210R
[truncated: 11,464 more rows]

## Sheet: ResponseScore_GO_Terms
GO_Term	Description	GenesWithAnn	Geno	ModuleColor	ModuleNumber	BroadDescriptor	ID	Adj_P.Value
GO:2000070	regulation of response to water deprivation	BraA03g37420R | BraA03g46990R | BraA08g12680R | BraA09g05890R | Bo1g017970 | Bo3g068870 | Bo7g105520 | Bo8g049770 | Bo9g010710	St	brown	M1	abiotic stress	GO:2000070_St_green	0.00221739
GO:0009409	response to cold	BraA02g42080R | BraA05g15390R | BraA08g22810R | Bo7g114970	Gr	brown	M1	abiotic stress	GO:0009409_Gr_black_dudd	0.0345938
GO:0009266	response to temperature stimulus	BraA09g39680R | BraA09g53180R | Bo4g120250 | Bo8g101580	Av	brown	M1	abiotic stress	GO:0009266_Av_purple	0.0214216
GO:1905037	autophagasome organization	BraA03g07750R | Bo7g098760	Mu	brown	M1	autophagy	GO:1905037_Mu_greenyellow	0.0388796
GO:1905037	autophagasome organization	BraA04g03580R | BraA05g31450R | BraA07g23430R | BraA09g49530R	Se	brown	M1	autophagy	GO:1905037_Se_purple	0.00323993
GO:1905037	autophagosome organization	BraA05g26840R | BraA07g23290R | BraA07g23430R | Bo1g011880 | Bo4g176130 | Bo5g115520 | Bo7g114550 | Bo9g044060	Mu	brown	M1	autophagy	GO:1905037_Mu_brown	0.00228008
GO:0006914	autophagy	BraA04g06670R | BraA05g18870R | BraA05g26840R | BraA06g03840R | BraA07g23290R | BraA07g23430R | BraA08g34280R | BraA10g03460R | Bo1g011880 | Bo1g016430 | Bo3g061850 | Bo4g176130 | Bo5g115520 | Bo7g114550 | Bo8g050430 | Bo9g044060	Mu	brown	M1	autophagy	GO:0006914_Mu_brown	2.26e-06
GO:0006914	autophagy	BraA03g42450R | BraA03g51030R | BraA04g21780R | BraA05g38000R | BraA09g10000R | BraA09g64200R | Bo7g109710 | Bo9g161420	Mu	brown	M1	autophagy	GO:0006914_Mu_magenta	0.0162215
GO:0006914	autophagy	BraA04g03580R | BraA05g31450R | BraA05g38000R | BraA07g23430R | BraA09g49530R	Se	brown	M1	autophagy	GO:0006914_Se_purple	0.00323993
GO:0008219	cell death	BraA01g01120R | BraA01g30030R | BraA08g20050R	Ne	brown	M1	autophagy	GO:0008219_Ne_red_dddu	0.0295026
GO:0034050	host programmed cell death induced by symbiont	BraA01g02050R | BraA01g15560R | BraA03g34510R | BraA05g33430R | BraA07g23920R | BraA08g32640R | BraA09g34640R | BraA09g62350R | Bo5g055890 | Bo5g135110 | Bo8g112470	Ab	brown	M1	autophagy	GO:0034050_Ab_turquoise	4.16445e-05
GO:0034050	host programmed cell death induced by symbiont	Bo5g087050	DH20	brown	M1	autophagy	GO:0034050_DH20_blue	0.0381563
GO:0034050	host programmed cell death induced by symbiont	BraA01g01120R | BraA01g30030R | BraA08g20050R	Ne	brown	M1	autophagy	GO:0034050_Ne_red_dddu	0.00429611
GO:0016236	macroautophagy	BraA04g06670R | BraA05g18870R | BraA05g26840R | BraA06g03840R | BraA07g23290R | BraA07g23430R | BraA08g34280R | BraA10g03460R | Bo1g011880 | Bo3g061850 | Bo4g176130 | Bo5g115520 | Bo7g114550 | Bo9g044060	Mu	brown	M1	autophagy	GO:0016236_Mu_brown	4.56e-07
GO:0016236	macroautophagy	BraA04g03580R | BraA05g31450R | BraA07g23430R | BraA09g49530R	Se	brown	M1	autophagy	GO:0016236_Se_purple	0.00496045
GO:0032984	macromolecular complex disassembly	Bo3g084040 | Bo7g061670	Da	brown	M1	autophagy	GO:0032984_Da_green	0.0440412
GO:0016237	microautophagy	BraA05g26840R | BraA07g23430R | Bo1g011880 | Bo5g115520	Mu	brown	M1	autophagy	GO:0016237_Mu_brown	0.00304322
GO:0016237	microautophagy	BraA07g23430R | BraA09g49530R	Se	brown	M1	autophagy	GO:0016237_Se_purple	0.0173804
GO:0061726	mitochondrian disassembly	BraA05g26840R | BraA07g23430R | Bo1g011880 | Bo4g176130 | Bo5g115520 | Bo7g114550	Mu	brown	M1	autophagy	GO:0061726_Mu_brown	0.00241412
GO:0061726	mitochondrion disassembly	BraA05g31450R | BraA07g23430R | BraA09g49530R	Se	brown	M1	autophagy	GO:0061726_Se_purple	0.00496045
GO:0010507	negative regulation of autophagy	BraA05g18870R | BraA06g03840R	Mu	brown	M1	autophagy	GO:0010507_Mu_brown	0.015084
GO:0043069	negative regulation of programmed cell death	BraA02g07760R | Bo3g012260	Da	brown	M1	autophagy	GO:0043069_Da_red_dddu	0.0488032
GO:0044804	nucleophagy	BraA04g21780R | Bo4g176130	Br	brown	M1	autophagy	GO:0044804_Br_brown	0.0294367
GO:0044804	nucleophagy	BraA05g26840R | BraA07g23430R | Bo1g011880 | Bo4g176130 | Bo5g115520	Mu	brown	M1	autophagy	GO:0044804_Mu_brown	0.000446412
GO:0044804	nucleophagy	BraA07g23430R | BraA09g49530R	Se	brown	M1	autophagy	GO:0044804_Se_purple	0.0207868
GO:0010942	positive regulation of cell death	Bo5g087050	DH20	brown	M1	autophagy	GO:0010942_DH20_blue	0.021025
GO:0010942	positive regulation of cell death	BraA01g01120R | BraA01g30030R | BraA08g20050R	Ne	brown	M1	autophagy	GO:0010942_Ne_red_dddu	0.000328294
GO:0043068	positive regulation of programmed cell death	Bo5g087050	DH20	brown	M1	autophagy	GO:0043068_DH20_blue	0.021025
GO:0043068	positive regulation of programmed cell death	BraA01g01120R | BraA01g30030R | BraA08g20050R	Ne	brown	M1	autophagy	GO:0043068_Ne_red_dddu	9.45e-05
GO:0061919	process using autophagic mechanism	BraA03g42450R | BraA03g51030R | BraA04g21780R | BraA05g29960R | BraA05g38000R | BraA09g10000R | BraA09g64200R | Bo1g086180 | Bo7g107760 | Bo7g109710 | Bo9g055930 | Bo9g161420	Mu	brown	M1	autophagy	GO:0061919_Mu_magenta	0.000263065
GO:0061919	process using autophagic mechanism	BraA04g03580R | BraA05g31450R | BraA05g38000R | BraA07g23430R | BraA09g49530R	Se	brown	M1	autophagy	GO:0061919_Se_purple	0.00496045
GO:0061919	process utilizing autophagic mechanism	BraA03g13850R | BraA03g59260R | BraA04g06670R | BraA05g18870R | BraA05g26840R | BraA06g03840R | BraA07g23290R | BraA07g23430R | BraA08g34280R | BraA08g34370R | BraA09g19060R | BraA09g22690R | BraA10g03460R | Bo1g011880 | Bo1g016430 | Bo3g061850 | Bo4g176130 | Bo5g115520 | Bo7g114550 | Bo8g050430 | Bo9g044060	Mu	brown	M1	autophagy	GO:0061919_Mu_brown	6.58e-09
GO:0012501	programmed cell death	BraA01g01120R | BraA01g30030R | BraA08g20050R	Ne	brown	M1	autophagy	GO:0012501_Ne_red_dddu	0.0168879
GO:0097468	programmed cell death in response to reactive oxygen species	BraA05g22800R	Da	brown	M1	autophagy	GO:0097468_Da_black_dudd	0.0476294
GO:0010941	regulation of cell death	Bo5g087050	DH20	brown	M1	autophagy	GO:0010941_DH20_blue	0.048232
GO:0010941	regulation of cell death	BraA01g01120R | BraA01g30030R | BraA08g20050R	Ne	brown	M1	autophagy	GO:0010941_Ne_red_dddu	0.00978552
GO:0010941	regulation of cell death	BraA01g02050R | BraA01g03880R | BraA01g15020R | BraA01g31330R | BraA02g40370R | BraA02g44150R | BraA04g22200R | BraA07g27390R | BraA09g46120R | Bo1g021940 | Bo3g065210 | Bo3g131520 | Bo5g133040 | Bo5g135110 | Bo8g091730	St	brown	M1	autophagy	GO:0010941_St_green	0.00899065
GO:0043067	regulation of programmed cell death	Bo5g087050	DH20	brown	M1	autophagy	GO:0043067_DH20_blue	0.0381563
GO:0043067	regulation of programmed cell death	BraA01g01120R | BraA01g30030R | BraA08g20050R	Ne	brown	M1	autophagy	GO:0043067_Ne_red_dddu	0.00429611
GO:0061912	selective autophagy	BraA05g26840R | BraA07g23430R | Bo1g011880 | Bo5g115520	Mu	brown	M1	autophagy	GO:0061912_Mu_brown	0.00220566
GO:0061912	selective autophagy	BraA07g23430R | BraA09g49530R	Se	brown	M1	autophagy	GO:0061912_Se_purple	0.0160929
GO:0008219	cell death	BraA01g01120R | BraA01g30030R | BraA03g40770R | BraA08g20050R | BraA08g26410R	Ab	brown	M1	autophagy	GO:0008219_Ab_pink	0.0143128
GO:0008219	cell death	BraA01g02050R | BraA01g15560R | BraA02g40370R | BraA03g16740R | BraA03g34510R | BraA04g22200R | BraA05g33430R | BraA06g33580R | BraA07g06190R | BraA07g21230R | BraA07g23920R | BraA08g32640R | BraA09g34640R | BraA09g46120R | BraA09g62350R | BraA10g29780R | Bo2g149870 | Bo3g026470 | Bo5g055890 | Bo5g135110 | Bo8g091730 | Bo8g112470 | Bo9g177640	Ab	brown	M1	autophagy	GO:0008219_Ab_turquoise	1.98222e-08
GO:0060795	cell fate commitment involved in formation of primary germ layer	BraA04g14020R | Bo4g143710	St	brown	M1	autophagy	GO:0060795_St_yellow	0.0149033
GO:0034050	host programmed cell death induced by symbiont	BraA01g01120R | BraA01g30030R | BraA03g40770R | BraA08g20050R	Ab	brown	M1	autophagy	GO:0034050_Ab_pink	0.00667104
GO:0010150	leaf senescence	BraA04g28050R | BraA07g20790R | BraA09g48620R | BraA10g29780R | Bo4g190390 | Bo9g177640	Ab	brown	M1	autophagy	GO:0010150_Ab_turquoise	0.031992
GO:0060548	negative regulation of cell death	BraA01g02050R | BraA03g34510R | BraA05g33430R | BraA07g21230R | BraA09g46120R | Bo5g135110 | Bo8g091730	Ab	brown	M1	autophagy	GO:0060548_Ab_turquoise	0.00155085
GO:0060548	negative regulation of cell death	BraA01g02050R | BraA01g03880R | BraA01g15020R | BraA09g46120R | Bo1g021940 | Bo3g131520 | Bo5g135110 | Bo8g091730	St	brown	M1	autophagy	GO:0060548_St_green	0.0345721
GO:0010942	positive regulation of cell death	BraA01g01120R | BraA01g30030R | BraA08g20050R	Ab	brown	M1	autophagy	GO:0010942_Ab_pink	0.00377572
GO:0043068	positive regulation of programmed cell death	BraA01g01120R | BraA01g30030R | BraA08g20050R	Ab	brown	M1	autophagy	GO:0043068_Ab_pink	0.00128779
GO:0012501	programmed cell death	BraA01g01120R | BraA01g30030R | BraA03g40770R | BraA08g20050R | BraA08g26410R	Ab	brown	M1	autophagy	GO:0012501_Ab_pink	0.0091602
GO:0012501	programmed cell death	BraA01g02050R | BraA01g15560R | BraA03g34510R | BraA05g33430R | BraA07g21230R | BraA07g23920R | BraA08g32640R | BraA09g34640R | BraA09g46120R | BraA09g62350R | Bo5g055890 | Bo5g135110 | Bo8g091730 | Bo8g112470	Ab	brown	M1	autophagy	GO:0012501_Ab_turquoise	0.00031344
GO:0010941	regulation of cell death	BraA01g01120R | BraA01g30030R | BraA03g40770R | BraA08g20050R | BraA08g26410R	Ab	brown	M1	autophagy	GO:0010941_Ab_pink	0.00461657
GO:0010941	regulation of cell death	BraA01g02050R | BraA01g15560R | BraA02g40370R | BraA03g16740R | BraA03g34510R | BraA04g22200R | BraA05g33430R | BraA06g33580R | BraA07g06190R | BraA07g21230R | BraA09g46120R | Bo2g149870 | Bo3g026470 | Bo5g135110 | Bo8g091730	Ab	brown	M1	autophagy	GO:0010941_Ab_turquoise	4.64391e-06
GO:0010941	regulation of cell death	BraA01g15560R | BraA02g40370R | BraA07g06190R	Ca	brown	M1	autophagy	GO:0010941_Ca_pink	0.0388024
GO:0043067	regulation of programmed cell death	BraA01g01120R | BraA01g30030R | BraA03g40770R | BraA08g20050R	Ab	brown	M1	autophagy	GO:0043067_Ab_pink	0.00667104
GO:0043067	regulation of programmed cell death	BraA01g02050R | BraA03g34510R | BraA05g33430R | BraA07g21230R | BraA09g46120R | Bo5g135110 | Bo8g091730	Ab	brown	M1	autophagy	GO:0043067_Ab_turquoise	0.01488
GO:0002253	activation of immune response	BraA05g04710R | BraA05g24170R | BraA06g13430R | BraA07g20790R | BraA07g23920R | BraA08g32640R | BraA09g62350R | Bo3g039200 | Bo8g112470	Ab	brown	M1	biotic stress	GO:0002253_Ab_turquoise	0.000141234
GO:0002253	activation of immune response	BraA02g34500R | BraA06g39180R | Bo2g132270 | Bo7g077390	Mu	brown	M1	biotic stress	GO:0002253_Mu_black_dudd	0.027237
GO:0002218	activation of innate immune response	BraA05g04710R | BraA05g24170R | BraA06g13430R | BraA07g20790R | BraA07g23920R | BraA08g32640R | BraA09g62350R | Bo3g039200 | Bo8g112470	Ab	brown	M1	biotic stress	GO:0002218_Ab_turquoise	9.29728e-05
GO:0002218	activation of innate immune response	BraA02g34500R | BraA06g39180R | Bo2g132270 | Bo7g077390	Mu	brown	M1	biotic stress	GO:0002218_Mu_black_dudd	0.0229745
GO:0071216	cellular response to biotic stimulus	BraA01g02050R | BraA01g21570R | BraA05g24170R | BraA09g05890R | Bo5g099900 | Bo7g107070 | Bo9g010710	St	brown	M1	biotic stress	GO:0071216_St_green	0.0230128
GO:0042742	defense response to bacterium	BraA01g01720R | BraA01g15560R | BraA05g04710R | BraA05g05130R | BraA07g20790R | BraA09g40460R | BraA09g40470R | BraA10g05940R | Bo1g017420 | Bo3g039200 | Bo4g116700 | Bo5g007870	Ab	brown	M1	biotic stress	GO:0042742_Ab_turquoise	0.000905733
GO:0002213	defense response to insect	BraA04g15660R | BraA05g23400R | Bo4g149510	Ab	brown	M1	biotic stress	GO:0002213_Ab_turquoise	0.0338632
GO:0098542	defense response to other organism	BraA01g01720R | BraA01g02050R | BraA01g06660R | BraA01g15560R | BraA01g21570R | BraA01g29420R | BraA02g31910R | BraA02g40370R | BraA02g43070R | BraA03g34510R | BraA03g50060R | BraA04g15660R | BraA04g28050R | BraA05g04710R | BraA05g05130R | BraA05g08290R | BraA05g19360R | BraA05g23400R | BraA05g24170R | BraA05g33430R | BraA06g13430R | BraA06g16260R | BraA06g33580R | BraA07g02810R | BraA07g17000R |…	Ab	brown	M1	biotic stress	GO:0098542_Ab_turquoise	7.48715e-14
GO:0098542	defense response to other organism	BraA01g15560R | BraA02g31030R | BraA02g40370R | BraA09g17600R | BraA09g45530R | Bo4g030260 | Bo8g094460	Ca	brown	M1	biotic stress	GO:0098542_Ca_pink	0.0388024
GO:0098542	defense response to other organism	BraA04g04660R | BraA08g15210R | BraA08g26260R | BraA08g31760R | BraA09g37310R | BraA09g37540R | Bo3g031930 | Bo3g173880 | Bo5g007870 | Bo5g041130 | Bo5g135110 | Bo7g094930 | Bo7g108890 | Bo7g115410 | Bo8g059030 | Bo8g071300 | Bo9g075920	Ca	brown	M1	biotic stress	GO:0098542_Ca_turquoise	0.00134008
GO:0098542	defense response to other organism	BraA01g02050R | BraA01g03880R | BraA01g15020R | BraA01g21570R | BraA02g01880R | BraA02g14110R | BraA02g26510R | BraA02g31910R | BraA02g40100R | BraA02g40370R | BraA03g01870R | BraA03g08970R | BraA03g40000R | BraA03g47350R | BraA03g49990R | BraA03g51210R | BraA04g06160R | BraA05g04610R | BraA05g24170R | BraA06g01010R | BraA06g11070R | BraA07g02810R | BraA07g17000R | BraA07g22340R | BraA07g30160R |…	St	brown	M1	biotic stress	GO:0098542_St_green	0.0300706
GO:0002252	immune effector process	BraA02g34500R | BraA06g39180R | Bo1g022590 | Bo2g132270 | Bo7g077390	Mu	brown	M1	biotic stress	GO:0002252_Mu_black_dudd	0.0477343
GO:0006955	immune response	BraA01g02050R | BraA01g15560R | BraA01g21570R | BraA01g29420R | BraA03g34510R | BraA05g04710R | BraA05g05130R | BraA05g24170R | BraA05g33430R | BraA06g13430R | BraA07g17000R | BraA07g20790R | BraA07g23920R | BraA08g32640R | BraA09g16630R | BraA09g26350R | BraA09g34640R | BraA09g40460R | BraA09g40470R | BraA09g62350R | Bo1g098130 | Bo3g039200 | Bo4g073130 | Bo5g055890 | Bo5g135110 | Bo8g112470 | B…	Ab	brown	M1	biotic stress	GO:0006955_Ab_turquoise	1.41687e-08
GO:0002757	immune response-activating signal transduction	BraA05g24170R | BraA06g13430R | BraA07g23920R | BraA08g32640R | BraA09g62350R | Bo8g112470	Ab	brown	M1	biotic stress	GO:0002757_Ab_turquoise	0.00105991
GO:0002764	immune response-regulating signaling pathway	BraA05g24170R | BraA06g13430R | BraA07g23920R | BraA08g32640R | BraA09g62350R | Bo8g112470	Ab	brown	M1	biotic stress	GO:0002764_Ab_turquoise	0.00105991
GO:0002376	immune system process	BraA01g02050R | BraA01g15560R | BraA01g21570R | BraA01g29420R | BraA03g34510R | BraA05g04710R | BraA05g05130R | BraA05g24170R | BraA05g33430R | BraA06g08210R | BraA06g13430R | BraA07g17000R | BraA07g20790R | BraA07g23920R | BraA08g32640R | BraA09g16630R | BraA09g26350R | BraA09g34640R | BraA09g40460R | BraA09g40470R | BraA09g62350R | Bo1g098130 | Bo3g039200 | Bo4g073130 | Bo5g055890 | Bo5g135110 …	Ab	brown	M1	biotic stress	GO:0002376_Ab_turquoise	3.18076e-07
GO:0009682	induced systemic resistance	BraA02g34500R | BraA06g39180R | Bo2g132270 | Bo7g077390	Mu	brown	M1	biotic stress	GO:0009682_Mu_black_dudd	0.0016981
GO:0045087	innate immune response	BraA01g01120R | BraA01g30030R | BraA03g40770R | BraA08g20050R	Ab	brown	M1	biotic stress	GO:0045087_Ab_pink	0.0441416
GO:0045087	innate immune response	BraA01g02050R | BraA01g15560R | BraA01g29420R | BraA03g34510R | BraA05g04710R | BraA05g05130R | BraA05g24170R | BraA05g33430R | BraA06g13430R | BraA07g17000R | BraA07g20790R | BraA07g23920R | BraA08g32640R | BraA09g34640R | BraA09g62350R | Bo3g039200 | Bo4g073130 | Bo5g055890 | Bo5g135110 | Bo8g112470	Ab	brown	M1	biotic stress	GO:0045087_Ab_turquoise	1.79354e-06
GO:0045087	innate immune response	BraA01g01120R | BraA01g30030R | BraA08g20050R	Ne	brown	M1	biotic stress	GO:0045087_Ne_red_dddu	0.0295026
GO:0002220	innate immune response activating cell surface receptor signaling pathway	BraA05g24170R | Bo5g099900	St	brown	M1	biotic stress	GO:0002220_St_green	0.0381464
GO:0002758	innate immune response-activating signal transduction	BraA05g24170R | BraA07g23920R	Ab	brown	M1	biotic stress	GO:0002758_Ab_turquoise	0.0476532
GO:0050777	negative regulation of immune response	BraA07g03150R | Bo1g007200 | Bo3g154120 | Bo7g011300 | Bo9g026090	Da	brown	M1	biotic stress	GO:0050777_Da_blue	0.000468444
GO:0002683	negative regulation of immune system process	BraA05g15280R | BraA07g03150R | Bo1g007200 | Bo3g154120 | Bo7g011300 | Bo9g026090	Da	brown	M1	biotic stress	GO:0002683_Da_blue	0.00025097
GO:0045824	negative regulation of innate immune response	BraA02g07760R | Bo3g012260	Da	brown	M1	biotic stress	GO:0045824_Da_red_dddu	0.017377
GO:0002832	negative regulation of response to biotic stimulus	BraA05g15280R | BraA07g03150R | Bo1g007200 | Bo3g154120 | Bo7g011300 | Bo9g026090	Da	brown	M1	biotic stress	GO:0002832_Da_blue	0.00245757
GO:0009626	plant-type hypersensitive response	Bo5g087050	DH20	brown	M1	biotic stress	GO:0009626_DH20_blue	0.0275131
GO:0009626	plant-type hypersensitive response	BraA01g01120R | BraA01g30030R | BraA08g20050R	Ne	brown	M1	biotic stress	GO:0009626_Ne_red_dddu	0.000752792
GO:0050778	positive regulation of immune response	BraA01g01120R | BraA01g30030R | BraA03g40770R | BraA08g20050R	Ab	brown	M1	biotic stress	GO:0050778_Ab_pink	0.00583671
GO:0050778	positive regulation of immune response	BraA05g04710R | BraA05g24170R | BraA06g13430R | BraA07g20790R | BraA07g23920R | BraA08g32640R | BraA09g62350R | Bo3g039200 | Bo8g112470	Ab	brown	M1	biotic stress	GO:0050778_Ab_turquoise	0.000559369
GO:0050778	positive regulation of immune response	Bo5g087050	DH20	brown	M1	biotic stress	GO:0050778_DH20_blue	0.0381563
GO:0050778	positive regulation of immune response	BraA02g34500R | BraA06g39180R | Bo2g132270 | Bo7g077390	Mu	brown	M1	biotic stress	GO:0050778_Mu_black_dudd	0.0463925
GO:0050778	positive regulation of immune response	BraA01g01120R | BraA01g30030R | BraA08g20050R	Ne	brown	M1	biotic stress	GO:0050778_Ne_red_dddu	0.00429611
GO:0002684	positive regulation of immune system process	BraA01g01120R | BraA01g30030R | BraA03g40770R | BraA08g20050R	Ab	brown	M1	biotic stress	GO:0002684_Ab_pink	0.00583671
GO:0002684	positive regulation of immune system process	BraA05g04710R | BraA05g24170R | BraA06g13430R | BraA07g20790R | BraA07g23920R | BraA08g32640R | BraA09g62350R | Bo3g039200 | Bo8g112470	Ab	brown	M1	biotic stress	GO:0002684_Ab_turquoise	0.000559369
GO:0002684	positive regulation of immune system process	Bo5g087050	DH20	brown	M1	biotic stress	GO:0002684_DH20_blue	0.0381563
GO:0002684	positive regulation of immune system process	BraA02g34500R | BraA06g39180R | Bo2g132270 | Bo7g077390	Mu	brown	M1	biotic stress	GO:0002684_Mu_black_dudd	0.0463925
GO:0002684	positive regulation of immune system process	BraA01g01120R | BraA01g30030R | BraA08g20050R	Ne	brown	M1	biotic stress	GO:0002684_Ne_red_dddu	0.00429611
GO:0045089	positive regulation of innate immune response	BraA01g01120R | BraA01g30030R | BraA03g40770R | BraA08g20050R	Ab	brown	M1	biotic stress	GO:0045089_Ab_pink	0.00583671
GO:0045089	positive regulation of innate immune response	BraA05g04710R | BraA05g24170R | BraA06g13430R | BraA07g20790R | BraA07g23920R | BraA08g32640R | BraA09g62350R | Bo3g039200 | Bo8g112470	Ab	brown	M1	biotic stress	GO:0045089_Ab_turquoise	0.000559369				GO:0016051	carbohydrate biosynthetic process	BraA01g31460R | BraA02g09010R | BraA04g15530R | BraA06g08940R | BraA09g60130R | Bo2g017800 | Bo3g068180 | Bo4g120250 | Bo4g120270 | Bo5g016460 | Bo8g107880 | Bo9g103620	Ab
GO:0045089	positive regulation of innate immune response	Bo5g087050	DH20	brown	M1	biotic stress	GO:0045089_DH20_blue	0.0381563				GO:0005975	carbohydrate metabolic process	BraA01g31460R | BraA02g09010R | BraA04g15530R | BraA06g08940R | BraA09g08790R | BraA09g60130R | Bo2g017800 | Bo3g068180 | Bo4g120250 | Bo4g120270 | Bo5g009730 | Bo5g016460 | Bo8g107880 | Bo9g103620	Ab
GO:0045089	positive regulation of innate immune response	BraA02g34500R | BraA06g39180R | Bo2g132270 | Bo7g077390	Mu	brown	M1	biotic stress	GO:0045089_Mu_black_dudd	0.0463925				GO:0034637	cellular carbohydrate biosynthetic process	BraA02g09010R | BraA04g15530R | Bo2g017800 | Bo3g068180 | Bo4g120250 | Bo4g120270 | Bo9g103620	Ab
GO:0045089	positive regulation of innate immune response	BraA01g01120R | BraA01g30030R | BraA08g20050R	Ne	brown	M1	biotic stress	GO:0045089_Ne_red_dddu	0.00429611				GO:0046351	disaccharide biosynthetic process	BraA04g15530R | Bo4g120250 | Bo4g120270	Ab
GO:0002833	positive regulation of response to biotic stimulus	Bo5g087050	DH20	brown	M1	biotic stress	GO:0002833_DH20_blue	0.0461125				GO:0019318	hexose metabolic process	BraA01g31460R | BraA06g08940R | BraA09g60130R | Bo4g120250 | Bo4g120270 | Bo5g016460 | Bo8g107880	Ab
GO:2000068	regulation of defense response to insect	BraA04g15660R | BraA05g23400R | Bo4g149510	Ab	brown	M1	biotic stress	GO:2000068_Ab_turquoise	0.0222605				GO:0005996	monosaccharide metabolic process	BraA01g31460R | BraA06g08940R | BraA09g60130R | Bo4g120250 | Bo4g120270 | Bo5g016460 | Bo8g107880	Ab
GO:0050776	regulation of immune response	BraA01g01120R | BraA01g30030R | BraA03g40770R | BraA08g20050R	Ab	brown	M1	biotic stress	GO:0050776_Ab_pink	0.0173393				GO:0005982	starch metabolic process	BraA02g09010R | Bo2g017800 | Bo3g068180 | Bo9g103620	Ab
GO:0050776	regulation of immune response	BraA01g02050R | BraA01g29420R | BraA03g34510R | BraA05g04710R | BraA05g24170R | BraA05g33430R | BraA06g13430R | BraA07g20790R | BraA07g23920R | BraA08g32640R | BraA09g62350R | Bo3g039200 | Bo5g135110 | Bo8g112470	Ab	brown	M1	biotic stress	GO:0050776_Ab_turquoise	5.05277e-05
GO:0050776	regulation of immune response	Bo5g087050	DH20	brown	M1	biotic stress	GO:0050776_DH20_blue	0.0483271
GO:0050776	regulation of immune response	BraA01g01120R | BraA01g30030R | BraA08g20050R	Ne	brown	M1	biotic stress	GO:0050776_Ne_red_dddu	0.0113679
GO:0002682	regulation of immune system process	BraA01g01120R | BraA01g30030R | BraA03g40770R | BraA08g20050R	Ab	brown	M1	biotic stress	GO:0002682_Ab_pink	0.022264				GO:0016052	carbohydrate catabolic process	BraA01g23600R | BraA01g31460R | BraA02g10110R | BraA03g04560R | BraA03g04760R | BraA03g10110R | BraA03g30100R | BraA03g34000R | BraA04g14940R | BraA06g21660R | BraA06g42390R | BraA08g06690R | BraA09g53420R | Bo1g002260 | Bo1g039310 | Bo3g134130 | Bo4g145900 | Bo7g119470 | Bo8g023160 | Bo9g027950 | Bo9g150020	St	M8	M3	carbohydrate metabolic process	GO:0016052_St_M3
GO:0002682	regulation of immune system process	BraA01g02050R | BraA01g29420R | BraA03g34510R | BraA05g04710R | BraA05g24170R | BraA05g33430R | BraA06g13430R | BraA07g20790R | BraA07g23920R | BraA08g32640R | BraA09g40460R | BraA09g40470R | BraA09g62350R | Bo3g039200 | Bo5g135110 | Bo7g115410 | Bo8g112470	Ab	brown	M1	biotic stress	GO:0002682_Ab_turquoise	2.36348e-06				GO:0051156	glucose 6-phosphate metabolic process	BraA04g02280R | BraA04g14940R | BraA06g42390R | BraA08g09480R | BraA09g48450R | BraA09g53420R | Bo1g002260 | Bo4g104820 | Bo4g145900 | Bo7g119470	St	M8	M3	carbohydrate metabolic process	GO:0051156_St_M3
GO:0002682	regulation of immune system process	BraA05g15280R | BraA07g03150R | Bo1g007200 | Bo3g154120 | Bo7g011300 | Bo9g026090	Da	brown	M1	biotic stress	GO:0002682_Da_blue	0.0382369				GO:0006006	glucose metabolic process	BraA01g31460R | BraA04g14940R | BraA06g42390R | BraA08g06690R | BraA09g44740R | BraA09g53420R | Bo1g002260 | Bo4g145900 | Bo7g119470 | Bo8g023160 | Bo8g090220	St	M8	M3	carbohydrate metabolic process	GO:0006006_St_M3
GO:0002682	regulation of immune system process	BraA01g01120R | BraA01g30030R | BraA08g20050R	Ne	brown	M1	biotic stress	GO:0002682_Ne_red_dddu	0.0145171				GO:0019319	hexose biosynthetic process	BraA01g31460R | BraA04g14940R | BraA06g42390R | BraA08g06690R | BraA09g44740R | BraA09g53420R | Bo1g002260 | Bo4g145900 | Bo7g119470 | Bo8g023160 | Bo8g090220	St	M8	M3	carbohydrate metabolic process	GO:0019319_St_M3
GO:0045088	regulation of innate immune response	BraA01g01120R | BraA01g30030R | BraA03g40770R | BraA08g20050R	Ab	brown	M1	biotic stress	GO:0045088_Ab_pink	0.014207				GO:0019318	hexose metabolic process	BraA01g31460R | BraA04g14940R | BraA06g36310R | BraA06g42390R | BraA08g06690R | BraA08g09480R | BraA09g44740R | BraA09g53420R | Bo1g002260 | Bo4g145900 | Bo7g119470 | Bo8g023160 | Bo8g090220 | Bo8g107880	St	M8	M3	carbohydrate metabolic process	GO:0019318_St_M3
GO:0045088	regulation of innate immune response	BraA01g02050R | BraA03g34510R | BraA05g04710R | BraA05g24170R | BraA05g33430R | BraA06g13430R | BraA07g20790R | BraA07g23920R | BraA08g32640R | BraA09g62350R | Bo3g039200 | Bo5g135110 | Bo8g112470	Ab	brown	M1	biotic stress	GO:0045088_Ab_turquoise	4.39372e-05				GO:0046364	monosaccharide biosynthetic process	BraA01g31460R | BraA03g57280R | BraA04g14940R | BraA06g42390R | BraA08g06690R | BraA09g44740R | BraA09g53420R | Bo1g002260 | Bo4g145900 | Bo7g119470 | Bo8g023160 | Bo8g090220	St	M8	M3	carbohydrate metabolic process	GO:0046364_St_M3
GO:0045088	regulation of innate immune response	BraA07g03150R | Bo1g007200 | Bo3g154120 | Bo7g011300 | Bo9g026090	Da	brown	M1	biotic stress	GO:0045088_Da_blue	0.0455819				GO:0005996	monosaccharide metabolic process	BraA01g31460R | BraA03g34000R | BraA03g57280R | BraA04g14940R | BraA06g36310R | BraA06g42390R | BraA08g06690R | BraA08g09480R | BraA09g44740R | BraA09g53420R | Bo1g002260 | Bo4g145900 | Bo7g119470 | Bo8g023160 | Bo8g090220 | Bo8g107880 | Bo9g027950 | Bo9g150020	St	M8	M3	carbohydrate metabolic process	GO:0005996_St_M3
GO:0045088	regulation of innate immune response	Bo5g087050	DH20	brown	M1	biotic stress	GO:0045088_DH20_blue	0.0461125				GO:0000272	polysaccharide catabolic process	BraA02g10110R | BraA03g04760R | BraA03g10110R | BraA03g30100R | BraA03g34000R | BraA06g21660R | BraA08g06690R | Bo1g039310 | Bo3g134130 | Bo8g023160	St	M8	M3	carbohydrate metabolic process	GO:0000272_St_M3
GO:0045088	regulation of innate immune response	BraA01g01120R | BraA01g30030R | BraA08g20050R	Ne	brown	M1	biotic stress	GO:0045088_Ne_red_dddu	0.00833563				GO:0005982	starch metabolic process	BraA03g30100R | BraA05g03240R | BraA08g06690R | BraA08g07050R | BraA09g44740R | BraA09g58380R | BraA10g19770R | Bo4g013400 | Bo4g025760 | Bo8g023160 | Bo8g090220 | Bo9g153930	St	M8	M3	carbohydrate metabolic process	GO:0005982_St_M3
GO:0010363	regulation of plant-type hypersensitive response	BraA01g01120R | BraA01g30030R | BraA03g40770R | BraA08g20050R	Ab	brown	M1	biotic stress	GO:0010363_Ab_pink	0.000778083
GO:0010363	regulation of plant-type hypersensitive response	BraA02g07760R | Bo3g012260	Da	brown	M1	biotic stress	GO:0010363_Da_red_dddu	0.0427749
GO:0010363	regulation of plant-type hypersensitive response	BraA01g01120R | BraA01g30030R | BraA08g20050R	Ne	brown	M1	biotic stress	GO:0010363_Ne_red_dddu	0.000368359
GO:0010363	regulation of plant-type hypersensitive response	BraA05g22020R | BraA08g34700R | Bo5g087050 | Bo7g031440 | Bo8g001280	St	brown	M1	biotic stress	GO:0010363_St_yellow	0.033253
GO:0010112	regulation of systemic acquired resistance	BraA02g11320R | BraA06g20510R | Bo2g024930	Mu	brown	M1	biotic stress	GO:0010112_Mu_brown	0.0305409
GO:0050792	regulation of viral process	BraA03g02520R	Da	brown	M1	biotic stress	GO:0050792_Da_green	0.033726
GO:0009627	systemic acquired resistance	BraA01g15560R | BraA07g20790R | BraA08g26260R | BraA09g39200R | Bo3g054580 | Bo7g070020 | Bo9g075920	Ab	brown	M1	biotic stress	GO:0009627_Ab_turquoise	0.00130695
GO:0009627	systemic acquired resistance	BraA04g04660R | BraA08g26260R | Bo7g094930 | Bo8g071300 | Bo9g075920	Ca	brown	M1	biotic stress	GO:0009627_Ca_turquoise	0.000658842
GO:0006074	(1->3)-beta-D-glucan metabolic process	BraA05g09030R | BraA05g37120R | Bo4g031130	DH12	brown	M1	carbohydrate metabolic process	GO:0006074_DH12_yellow	0.0162679
GO:0006074	(1->3)-beta-D-glucan metabolic process	BraA05g12950R | BraA07g22150R | BraA09g63280R | Bo4g047280 | Bo9g076530	St	brown	M1	carbohydrate metabolic process	GO:0006074_St_turquoise	0.00439203
GO:0046391	5-phosphoribose 1-diphosphate metabolic process	BraA05g04120R | Bo4g038650	Ab	brown	M1	carbohydrate metabolic process	GO:0046391_Ab_yellow	0.0124401
GO:0046348	amino sugar catabolic process	BraA08g33640R | Bo8g005830	Da	brown	M1	carbohydrate metabolic process	GO:0046348_Da_magenta	0.00256136
GO:0006026	aminoglycan catabolic process	BraA08g33640R | Bo8g005830	Mu	brown	M1	carbohydrate metabolic process	GO:0006026_Mu_yellow	0.0133234
GO:0019566	arabinose metabolic process	BraA02g05600R | BraA02g07130R	Da	brown	M1	carbohydrate metabolic process	GO:0019566_Da_magenta	0.0186211
GO:0019566	arabinose metabolic process	BraA09g32900R | Bo5g063240	Da	brown	M1	carbohydrate metabolic process	GO:0019566_Da_red_dddu	0.00987132
GO:0051274	beta-glucan biosynthetic process	BraA03g42870R | BraA03g56420R | BraA06g26510R | BraA09g07450R | BraA09g09170R | Bo3g100970 | Bo5g007040 | Bo9g018320	Da	brown	M1	carbohydrate metabolic process	GO:0051274_Da_red_dddu	1.24e-06
GO:0051274	beta-glucan biosynthetic process	BraA03g18280R | BraA08g33640R | Bo1g010450 | Bo3g028390 | Bo4g148320 | Bo7g115740 | Bo8g005830	Mu	brown	M1	carbohydrate metabolic process	GO:0051274_Mu_yellow	0.00810098
GO:0051273	beta-glucan metabolic process	BraA03g42870R | BraA03g56420R | BraA06g26510R | BraA09g07450R | BraA09g09170R | Bo3g100970 | Bo5g007040 | Bo9g018320	Da	brown	M1	carbohydrate metabolic process	GO:0051273_Da_red_dddu	1.85e-06
GO:0051273	beta-glucan metabolic process	BraA03g18280R | BraA08g33640R | Bo1g010450 | Bo3g028390 | Bo4g148320 | Bo7g115740 | Bo8g005830 | Bo9g120610	Mu	brown	M1	carbohydrate metabolic process	GO:0051273_Mu_yellow	0.00279404
GO:0016051	carbohydrate biosynthetic process	BraA01g24840R | BraA03g42870R | BraA03g56420R | BraA06g26510R | BraA09g07450R | BraA09g09170R | BraA09g09540R | BraA09g32900R | BraA09g37510R | Bo1g108230 | Bo3g027370 | Bo3g100970 | Bo5g007040 | Bo5g027330 | Bo5g063240 | Bo8g068440 | Bo9g005870 | Bo9g018320 | Bo9g032410	Da	brown	M1	carbohydrate metabolic process	GO:0016051_Da_red_dddu	7.35e-11
GO:0016051	carbohydrate biosynthetic process	BraA02g10120R | BraA02g30450R | BraA03g21670R | BraA03g36830R | BraA03g42870R | BraA04g06550R | BraA05g21890R | BraA06g09690R | BraA06g26870R | BraA08g07280R | BraA08g22160R | BraA08g33640R | BraA10g09400R | Bo3g038990 | Bo3g068180 | Bo5g017500 | Bo5g126520 | Bo7g098580 | Bo7g109260 | Bo8g005830 | Bo8g024290 | Bo9g018320	St	brown	M1	carbohydrate metabolic process	GO:0016051_St_brown	0.00563291
GO:0016051	carbohydrate biosynthetic process	BraA01g31460R | BraA02g07130R | BraA02g12070R | BraA02g44060R | BraA03g03430R | BraA03g30420R | BraA03g42590R | BraA03g57280R | BraA04g02280R | BraA04g14940R | BraA05g03240R | BraA06g02840R | BraA06g36310R | BraA06g42390R | BraA08g06690R | BraA09g32290R | BraA09g44740R | BraA09g48450R | BraA09g53420R | BraA09g53530R | BraA10g05070R | BraA10g08350R | BraA10g19770R | Bo1g002260 | Bo3g055560 | Bo4g0…	St	brown	M1	carbohydrate metabolic process	GO:0016051_St_yellow	0.0166181
GO:0016052	carbohydrate catabolic process	BraA01g31460R | BraA01g32750R | BraA02g42160R | BraA03g04570R | BraA03g10110R | BraA03g30100R | BraA03g34000R | BraA03g42590R | BraA04g14940R | BraA05g28350R | BraA06g19410R | BraA06g21660R | BraA06g42390R | BraA08g06690R | BraA09g08410R | BraA09g53420R | BraA09g53530R | Bo1g002260 | Bo1g039310 | Bo1g103550 | Bo3g134130 | Bo3g170870 | Bo4g145900 | Bo5g004810 | Bo5g122620 | Bo7g119470 | Bo8g004170…	St	brown	M1	carbohydrate metabolic process	GO:0016052_St_yellow	3.41859e-06
GO:1901137	carbohydrate derivative biosynthetic process	BraA03g09440R | BraA03g23960R | BraA03g39110R | BraA03g44410R | BraA09g56580R | Bo1g144420 | Bo3g077380 | Bo7g095700	Ab	brown	M1	carbohydrate metabolic process	GO:1901137_Ab_pink	0.0151784
GO:1901135	carbohydrate derivative metabolic process	BraA01g10120R | BraA02g27710R | BraA02g28890R | BraA02g35530R | BraA03g42390R | BraA04g02280R | BraA06g19130R | BraA08g33250R | BraA09g05290R | BraA09g48450R | BraA09g53530R | BraA10g17320R | Bo3g168940 | Bo4g104820	Ab	brown	M1	carbohydrate metabolic process	GO:1901135_Ab_brown	0.0133911
GO:1901135	carbohydrate derivative metabolic process	BraA03g09440R | BraA03g23960R | BraA03g31100R | BraA03g39110R | BraA03g44410R | BraA09g56580R | Bo1g144420 | Bo2g010580 | Bo3g054710 | Bo3g057250 | Bo3g077380 | Bo5g148380 | Bo7g095700	Ab	brown	M1	carbohydrate metabolic process	GO:1901135_Ab_pink	0.00201032
GO:1901135	carbohydrate derivative metabolic process	BraA02g16820R | BraA02g27710R | BraA04g06270R | BraA04g06550R | BraA05g32730R | BraA05g40450R | BraA06g09690R | BraA07g33160R | BraA08g07980R | BraA08g22160R | BraA08g22900R | BraA08g33640R | BraA09g08460R | BraA09g10650R | BraA09g22820R | BraA09g42300R | BraA10g24200R | Bo2g134050 | Bo3g024070 | Bo3g038990 | Bo3g071690 | Bo3g147600 | Bo4g122890 | Bo5g152580 | Bo7g098580 | Bo7g107990 | Bo8g005830…	St	brown	M1	carbohydrate metabolic process	GO:1901135_St_brown	0.0260078
GO:1901135	carbohydrate derivative metabolic process	BraA01g24160R | BraA01g31460R | BraA02g07030R | BraA02g07130R | BraA02g12070R | BraA02g44060R | BraA03g01360R | BraA03g04570R | BraA03g26500R | BraA03g27140R | BraA03g42590R | BraA03g56810R | BraA04g02280R | BraA04g14940R | BraA05g07850R | BraA05g12110R | BraA05g30790R | BraA05g40560R | BraA06g05790R | BraA06g07350R | BraA06g19130R | BraA06g25290R | BraA06g34640R | BraA06g40860R | BraA06g42390R |…	St	brown	M1	carbohydrate metabolic process	GO:1901135_St_yellow	0.0253551
GO:0005975	carbohydrate metabolic process	BraA01g04420R | BraA05g21120R | BraA08g11330R | BraA08g27460R | BraA10g19390R | Bo1g022460 | Bo1g028410 | Bo2g101790 | Bo5g004810 | Bo7g003610 | Bo7g063930 | Bo8g004170	Ca	brown	M1	carbohydrate metabolic process	GO:0005975_Ca_turquoise	0.0440487
GO:0005975	carbohydrate metabolic process	BraA01g24840R | BraA03g42870R | BraA03g56420R | BraA06g26510R | BraA07g03210R | BraA09g07450R | BraA09g09170R | BraA09g09540R | BraA09g32900R | BraA09g37510R | BraA10g18650R | Bo1g108230 | Bo3g027370 | Bo3g100970 | Bo5g007040 | Bo5g027330 | Bo5g063240 | Bo8g068440 | Bo9g005870 | Bo9g018320 | Bo9g032410	Da	brown	M1	carbohydrate metabolic process	GO:0005975_Da_red_dddu	1.19e-08
GO:0005975	carbohydrate metabolic process	BraA02g10120R | BraA02g30450R | BraA03g21670R | BraA03g36830R | BraA03g42870R | BraA04g06550R | BraA05g21890R | BraA06g09690R | BraA06g26870R | BraA08g07280R | BraA08g16700R | BraA08g22160R | BraA08g33640R | BraA09g42300R | BraA10g09400R | BraA10g24200R | Bo3g038990 | Bo3g068180 | Bo3g110770 | Bo4g122890 | Bo5g017500 | Bo5g126520 | Bo7g057740 | Bo7g098580 | Bo7g109260 | Bo8g005830 | Bo8g024290 | …	St	brown	M1	carbohydrate metabolic process	GO:0005975_St_brown	0.0131483
GO:0005975	carbohydrate metabolic process	BraA01g31460R | BraA01g32750R | BraA02g07030R | BraA02g07130R | BraA02g12070R | BraA02g42160R | BraA02g44060R | BraA03g03430R | BraA03g04570R | BraA03g10110R | BraA03g30100R | BraA03g30420R | BraA03g34000R | BraA03g42590R | BraA03g57280R | BraA04g02280R | BraA04g14940R | BraA05g03240R | BraA05g28350R | BraA06g02840R | BraA06g19130R | BraA06g19410R | BraA06g20740R | BraA06g21660R | BraA06g36310R |…	St	brown	M1	carbohydrate metabolic process	GO:0005975_St_yellow	7.28548e-06
GO:0009758	carbohydrate utilization	BraA01g09740R | Bo1g042950	St	brown	M1	carbohydrate metabolic process	GO:0009758_St_brown	0.0382205
GO:0034637	cellular carbohydrate biosynthetic process	BraA01g24840R | BraA03g42870R | BraA03g56420R | BraA06g26510R | BraA09g07450R | BraA09g09170R | BraA09g32900R | Bo1g108230 | Bo3g100970 | Bo5g007040 | Bo5g027330 | Bo5g063240 | Bo8g068440 | Bo9g005870 | Bo9g018320 | Bo9g032410	Da	brown	M1	carbohydrate metabolic process	GO:0034637_Da_red_dddu	4.66e-11
GO:0034637	cellular carbohydrate biosynthetic process	BraA05g05200R | BraA07g11550R | BraA07g15560R | BraA08g18180R | BraA08g27550R | BraA09g13080R | Bo8g068440	Gr	brown	M1	carbohydrate metabolic process	GO:0034637_Gr_red_dddu	0.00889138
GO:0034637	cellular carbohydrate biosynthetic process	BraA02g10120R | BraA02g30450R | BraA03g21670R | BraA03g36830R | BraA03g42870R | BraA04g06550R | BraA05g21890R | BraA06g26870R | BraA08g33640R | BraA10g09400R | Bo3g068180 | Bo5g126520 | Bo7g109260 | Bo8g005830 | Bo9g018320	St	brown	M1	carbohydrate metabolic process	GO:0034637_St_brown	0.0131483
GO:0044262	cellular carbohydrate metabolic process	BraA01g24840R | BraA03g42870R | BraA03g56420R | BraA06g26510R | BraA09g07450R | BraA09g09170R | BraA09g32900R | BraA10g18650R | Bo1g108230 | Bo3g100970 | Bo5g007040 | Bo5g027330 | Bo5g063240 | Bo8g068440 | Bo9g005870 | Bo9g018320 | Bo9g032410	Da	brown	M1	carbohydrate metabolic process	GO:0044262_Da_red_dddu	1.31e-08
GO:0044262	cellular carbohydrate metabolic process	BraA07g15560R | Bo3g049920 | Bo7g063950	Yu	brown	M1	carbohydrate metabolic process	GO:0044262_Yu_red_dddu	0.0393492
GO:0006073	cellular glucan metabolic process	BraA03g42870R | BraA03g56420R | BraA06g26510R | BraA09g07450R | BraA09g09170R | Bo3g100970 | Bo5g007040 | Bo9g005870 | Bo9g018320 | Bo9g032410	Da	brown	M1	carbohydrate metabolic process	GO:0006073_Da_red_dddu	2e-05
GO:0006073	cellular glucan metabolic process	BraA03g18280R | BraA08g31400R | BraA08g33640R | Bo1g010450 | Bo3g028390 | Bo4g148320 | Bo7g115740 | Bo8g005830 | Bo8g059510 | Bo9g120610	Mu	brown	M1	carbohydrate metabolic process	GO:0006073_Mu_yellow	0.0239828
GO:0033692	cellular polysaccharide biosynthetic process	BraA01g24840R | BraA03g42870R | BraA03g56420R | BraA06g26510R | BraA09g07450R | BraA09g09170R | BraA09g32900R | Bo1g108230 | Bo3g100970 | Bo5g007040 | Bo5g027330 | Bo5g063240 | Bo8g068440 | Bo9g005870 | Bo9g018320 | Bo9g032410	Da	brown	M1	carbohydrate metabolic process	GO:0033692_Da_red_dddu	4.5e-12
GO:0033692	cellular polysaccharide biosynthetic process	BraA05g05200R | BraA07g11550R | BraA07g15560R | BraA08g18180R | BraA08g27550R | BraA09g13080R | Bo8g068440	Gr	brown	M1	carbohydrate metabolic process	GO:0033692_Gr_red_dddu	0.00324701
GO:0044264	cellular polysaccharide metabolic process	BraA01g24840R | BraA03g42870R | BraA03g56420R | BraA06g26510R | BraA09g07450R | BraA09g09170R | BraA09g32900R | Bo1g108230 | Bo3g100970 | Bo5g007040 | Bo5g027330 | Bo5g063240 | Bo8g068440 | Bo9g005870 | Bo9g018320 | Bo9g032410	Da	brown	M1	carbohydrate metabolic process	GO:0044264_Da_red_dddu	7.33e-10
GO:0044264	cellular polysaccharide metabolic process	BraA05g05200R | BraA07g11550R | BraA07g15560R | BraA08g18180R | BraA08g27550R | BraA09g13080R | Bo8g068440	Gr	brown	M1	carbohydrate metabolic process	GO:0044264_Gr_red_dddu	0.0185951
GO:0044264	cellular polysaccharide metabolic process	BraA07g15560R | Bo3g049920 | Bo7g063950	Yu	brown	M1	carbohydrate metabolic process	GO:0044264_Yu_red_dddu	0.0237226
GO:0071324	cellular response to disaccharide stimulus	BraA07g11910R	Yu	brown	M1	carbohydrate metabolic process	GO:0071324_Yu_purple	0.0336456
GO:0005984	disaccharide metabolic process	BraA05g21120R | BraA06g37690R | BraA07g27820R | Bo1g028410 | Bo2g136590 | Bo5g085060 | Bo7g080790	Ab	brown	M1	carbohydrate metabolic process	GO:0005984_Ab_turquoise	0.0256488
GO:0015766	disaccharide transport	BraA01g25740R | BraA05g25920R | BraA06g26730R | BraA06g37690R | BraA07g27820R | Bo2g136590 | Bo7g080790	Ab	brown	M1	carbohydrate metabolic process	GO:0015766_Ab_turquoise	8.29607e-05
GO:0045226	extracellular polysaccharide biosynthetic process	BraA01g04420R | Bo1g022460	Ca	brown	M1	carbohydrate metabolic process	GO:0045226_Ca_turquoise	0.0183821
GO:0045226	extracellular polysaccharide biosynthetic process	BraA09g32900R | Bo5g063240	Da	brown	M1	carbohydrate metabolic process	GO:0045226_Da_red_dddu	0.00557341
GO:0046379	extracellular polysaccharide metabolic process	BraA01g04420R | Bo1g022460	Ca	brown	M1	carbohydrate metabolic process	GO:0046379_Ca_turquoise	0.0183821
GO:0046379	extracellular polysaccharide metabolic process	BraA09g32900R | Bo5g063240	Da	brown	M1	carbohydrate metabolic process	GO:0046379_Da_red_dddu	0.00557341
GO:0019374	galactolipid metabolic process	BraA09g56580R | Bo1g144420	Ab	brown	M1	carbohydrate metabolic process	GO:0019374_Ab_pink	0.0245241
GO:0010393	galacturonan metabolic process	BraA01g01720R | BraA02g07030R | BraA04g03200R | BraA07g11400R | Bo1g017420 | Bo4g108130 | Bo7g048380 | Bo8g004170 | Bo8g067920 | Bo9g164100	Ab	brown	M1	carbohydrate metabolic process	GO:0010393_Ab_turquoise	0.0261962
GO:0010393	galacturonan metabolic process	BraA01g24840R | BraA07g03210R | BraA09g09540R | BraA09g37510R | Bo1g108230 | Bo3g027370 | Bo5g027330 | Bo8g068440	Da	brown	M1	carbohydrate metabolic process	GO:0010393_Da_red_dddu	2.05e-05
GO:0042350	GDP-L-fucose biosynthetic process	BraA03g44570R | Bo7g100810 | Bo8g081830	Ab	brown	M1	carbohydrate metabolic process	GO:0042350_Ab_turquoise	0.000509911
GO:0042350	GDP-L-fucose biosynthetic process	BraA03g44570R | Bo7g100810 | Bo8g081830	Ca	brown	M1	carbohydrate metabolic process	GO:0042350_Ca_turquoise	5.56098e-05
GO:0046368	GDP-L-fucose metabolic process	BraA03g44570R | Bo7g100810 | Bo8g081830	Ab	brown	M1	carbohydrate metabolic process	GO:0046368_Ab_turquoise	0.000509911
GO:0046368	GDP-L-fucose metabolic process	BraA03g44570R | Bo7g100810 | Bo8g081830	Ca	brown	M1	carbohydrate metabolic process	GO:0046368_Ca_turquoise	5.56098e-05
GO:0019673	GDP-mannose metabolic process	BraA05g40450R | Bo3g038990 | Bo5g152580	St	brown	M1	carbohydrate metabolic process	GO:0019673_St_brown	0.0221769
GO:0009250	glucan biosynthetic process	BraA03g42870R | BraA03g56420R | BraA06g26510R | BraA09g07450R | BraA09g09170R | Bo3g100970 | Bo5g007040 | Bo9g005870 | Bo9g018320 | Bo9g032410	Da	brown	M1	carbohydrate metabolic process	GO:0009250_Da_red_dddu	6.06e-07
GO:0009250	glucan biosynthetic process	BraA03g18280R | BraA08g33640R | Bo1g010450 | Bo3g028390 | Bo4g148320 | Bo7g115740 | Bo8g005830	Mu	brown	M1	carbohydrate metabolic process	GO:0009250_Mu_yellow	0.0457603
GO:0009250	glucan biosynthetic process	BraA02g10120R | BraA03g21670R | BraA03g36830R | BraA03g42870R | BraA05g21890R | BraA08g33640R | Bo3g068180 | Bo5g126520 | Bo7g109260 | Bo8g005830 | Bo9g018320	St	brown	M1	carbohydrate metabolic process	GO:0009250_St_brown	0.0152468
GO:0044042	glucan metabolic process	BraA03g42870R | BraA03g56420R | BraA06g26510R | BraA09g07450R | BraA09g09170R | Bo3g100970 | Bo5g007040 | Bo9g005870 | Bo9g018320 | Bo9g032410	Da	brown	M1	carbohydrate metabolic process	GO:0044042_Da_red_dddu	2.11e-05
GO:0044042	glucan metabolic process	BraA03g18280R | BraA08g31400R | BraA08g33640R | Bo1g010450 | Bo3g028390 | Bo4g148320 | Bo7g115740 | Bo8g005830 | Bo8g059510 | Bo9g120610	Mu	brown	M1	carbohydrate metabolic process	GO:0044042_Mu_yellow	0.0249711
GO:1901072	glucosamine-containing compound catabolic process	BraA08g33640R | Bo8g005830	Da	brown	M1	carbohydrate metabolic process	GO:1901072_Da_magenta	0.00256136
GO:1901072	glucosamine-containing compound catabolic process	BraA08g33640R | Bo8g005830	Mu	brown	M1	carbohydrate metabolic process	GO:1901072_Mu_yellow	0.0133234
GO:1901072	glucosamine-containing compound catabolic process	BraA08g33640R | Bo8g005830	St	brown	M1	carbohydrate metabolic process	GO:1901072_St_brown	0.0290679
GO:1901071	glucosamine-containing compound metabolic process	BraA08g33640R | Bo8g005830	Da	brown	M1	carbohydrate metabolic process	GO:1901071_Da_magenta	0.0219252
GO:1901071	glucosamine-containing compound metabolic process	BraA08g33640R | Bo8g005830 | Bo9g165890	St	brown	M1	carbohydrate metabolic process	GO:1901071_St_brown	0.027736
GO:0051156	glucose 6-phosphate metabolic process	BraA02g35530R | BraA04g02280R | BraA09g48450R | Bo4g104820	Ab	brown	M1	carbohydrate metabolic process	GO:0051156_Ab_brown	0.00995385
GO:0051156	glucose 6-phosphate metabolic process	BraA03g42590R | BraA04g02280R | BraA04g14940R | BraA06g40860R | BraA06g42390R | BraA08g09480R | BraA09g48450R | BraA09g53420R | Bo1g002260 | Bo4g104820 | Bo4g145900 | Bo7g119470	St	brown	M1	carbohydrate metabolic process	GO:0051156_St_yellow	0.000134738
GO:0006006	glucose metabolic process	BraA03g31100R | Bo3g057250 | Bo5g148380	Ab	brown	M1	carbohydrate metabolic process	GO:0006006_Ab_pink	0.0154651
GO:0006006	glucose metabolic process	BraA01g31460R | BraA04g14940R | BraA06g42390R | BraA08g06690R | BraA09g44740R | BraA09g53420R | BraA09g53530R | BraA10g01560R | Bo1g002260 | Bo4g120270 | Bo4g145900 | Bo5g002550 | Bo7g119470 | Bo8g023160 | Bo8g090220 | Bo8g101980	St	brown	M1	carbohydrate metabolic process	GO:0006006_St_yellow	6.63054e-07
GO:0010413	glucuronoxylan metabolic process	Bo5g027330 | Bo8g068440	Da	brown	M1	carbohydrate metabolic process	GO:0010413_Da_red_dddu	0.017377
GO:0010413	glucuronoxylan metabolic process	BraA08g27550R | Bo8g068440	Gr	brown	M1	carbohydrate metabolic process	GO:0010413_Gr_red_dddu	0.0351267
GO:0019682	glyceraldehyde-3-phosphate metabolic process	BraA06g19130R | BraA09g53530R | BraA10g17320R | Bo3g168940	Ab	brown	M1	carbohydrate metabolic process	GO:0019682_Ab_brown	0.00228379
GO:0019682	glyceraldehyde-3-phosphate metabolic process	BraA05g39210R | Bo5g148760	Al	brown	M1	carbohydrate metabolic process	GO:0019682_Al_yellow	0.0446536
GO:0019682	glyceraldehyde-3-phosphate metabolic process	BraA06g19130R | BraA08g16080R | BraA09g08110R | BraA09g53530R | Bo3g134490 | Bo8g101980	St	brown	M1	carbohydrate metabolic process	GO:0019682_St_yellow	0.0310017
GO:0009101	glycoprotein biosynthetic process	BraA03g09440R | BraA03g39110R | BraA03g44410R | Bo3g077380 | Bo7g095700	Ab	brown	M1	carbohydrate metabolic process	GO:0009101_Ab_pink	0.0123291
GO:0009100	glycoprotein metabolic process	BraA03g09440R | BraA03g39110R | BraA03g44410R | Bo3g077380 | Bo7g095700	Ab	brown	M1	carbohydrate metabolic process	GO:0009100_Ab_pink	0.0143128
GO:0030203	glycosaminoglycan metabolic process	BraA02g07030R | BraA04g12500R | Bo4g137790	Ab	brown	M1	carbohydrate metabolic process	GO:0030203_Ab_turquoise	0.00795741
GO:0030203	glycosaminoglycan metabolic process	Bo00667s060 | Bo4g137790	St	brown	M1	carbohydrate metabolic process	GO:0030203_St_magenta	0.0450086
GO:0070085	glycosylation	BraA03g09440R | BraA03g39110R | BraA03g44410R | Bo3g077380 | Bo7g095700	Ab	brown	M1	carbohydrate metabolic process	GO:0070085_Ab_pink	0.0132671
GO:0019320	hexose catabolic process	BraA08g31850R | Bo8g058870	Da	brown	M1	carbohydrate metabolic process	GO:0019320_Da_yellow	0.025643
GO:0046364	monosaccharide biosynthetic process	BraA03g31100R | Bo3g057250 | Bo5g148380	Ab	brown	M1	carbohydrate metabolic process	GO:0046364_Ab_pink	0.0319942
GO:0046364	monosaccharide biosynthetic process	BraA01g31460R | BraA02g07130R | BraA03g57280R | BraA04g14940R | BraA06g42390R | BraA08g06690R | BraA09g44740R | BraA09g53420R | BraA09g53530R | Bo1g002260 | Bo4g120270 | Bo4g145900 | Bo7g119470 | Bo8g023160 | Bo8g090220 | Bo8g101980	St	brown	M1	carbohydrate metabolic process	GO:0046364_St_yellow	9.06846e-05
GO:0005996	monosaccharide metabolic process	BraA03g23960R | BraA03g31100R | Bo3g057250 | Bo5g148380	Ab	brown	M1	carbohydrate metabolic process	GO:0005996_Ab_pink	0.034622
GO:0005996	monosaccharide metabolic process	BraA04g06550R | BraA06g09690R | BraA08g07280R | BraA08g22160R | BraA10g24200R | Bo3g038990 | Bo5g017500 | Bo7g098580 | Bo8g024290 | Bo8g114280	St	brown	M1	carbohydrate metabolic process	GO:0005996_St_brown	0.0332001
GO:0005996	monosaccharide metabolic process	BraA01g31460R | BraA01g32750R | BraA02g07130R | BraA02g12070R | BraA03g34000R | BraA03g42590R | BraA03g57280R | BraA04g14940R | BraA06g36310R | BraA06g42390R | BraA08g06690R | BraA08g09480R | BraA08g33250R | BraA09g44740R | BraA09g53420R | BraA09g53530R | BraA10g01560R | BraA10g06040R | Bo1g002260 | Bo3g009470 | Bo4g120270 | Bo4g145900 | Bo4g165030 | Bo4g166760 | Bo5g002550 | Bo5g007940 | Bo7g119…	St	brown	M1	carbohydrate metabolic process	GO:0005996_St_yellow	5.06166e-09
GO:0045912	negative regulation of carbohydrate metabolic process	BraA05g39210R | Bo5g148760	Al	brown	M1	carbohydrate metabolic process	GO:0045912_Al_yellow	0.0311924
GO:0010677	negative regulation of cellular carbohydrate metabolic process	BraA05g39210R | Bo5g148760	Al	brown	M1	carbohydrate metabolic process	GO:0010677_Al_yellow	0.0252474
GO:0019184	nonribosomal peptide biosynthetic process	BraA01g06640R | Bo1g033120	Se	brown	M1	carbohydrate metabolic process	GO:0019184_Se_blue	0.0132807
GO:0009311	oligosaccharide metabolic process	BraA05g21120R | BraA06g37690R | BraA07g27820R | Bo1g028410 | Bo2g136590 | Bo5g085060 | Bo7g080790	Ab	brown	M1	carbohydrate metabolic process	GO:0009311_Ab_turquoise	0.0425059
GO:0015772	oligosaccharide transport	BraA01g25740R | BraA05g25920R | BraA06g26730R | BraA06g37690R | BraA07g27820R | Bo2g136590 | Bo7g080790	Ab	brown	M1	carbohydrate metabolic process	GO:0015772_Ab_turquoise	8.29607e-05
GO:0019322	pentose biosynthetic process	BraA09g32900R | Bo5g063240	Da	brown	M1	carbohydrate metabolic process	GO:0019322_Da_red_dddu	0.00163166
GO:0000271	polysaccharide biosynthetic process	BraA01g24840R | BraA03g42870R | BraA03g56420R | BraA06g26510R | BraA09g07450R | BraA09g09170R | BraA09g09540R | BraA09g32900R | BraA09g37510R | Bo1g108230 | Bo3g027370 | Bo3g100970 | Bo5g007040 | Bo5g027330 | Bo5g063240 | Bo8g068440 | Bo9g005870 | Bo9g018320 | Bo9g032410	Da	brown	M1	carbohydrate metabolic process	GO:0000271_Da_red_dddu	1.56e-13
[truncated: 2,511 more rows]

## Sheet: DiPALMClusters_GO_Terms
GO_Term	Description	P.Value	Adj_P.Value	Fold.Enrichment	Enrichment.Direction	TotalInRef	AnnInRef	TotalInTest	AnnInTest	GenesWithAnn	Cluster	Accession
[truncated: 231 more rows]

## Sheet: AllSulfurTerms
GO_Term	Description	Geno	ModuleColor	ModuleNumber	BroadDescriptor	ID	Adj_P.Value	Gene	IDs	agi	Tair10_desc	Group
[truncated: 524 more rows]

[truncated: 1 more sheets: CroptypeInfo]
