# Supplementary material for: Homoeolog expression divergence contributes to time of day changes in transcriptomic and glucosinolate responses to prolonged water limitation in Brassica napus
Source: Plant J. 2025 Feb 24;121(4):e70011. doi: 10.1111/tpj.70011 (PMC11849911; doi:10.1111/tpj.70011)
Supplement: Supplementary file 5 — Table S4. Table of the glucosinolates analyzed in the metabolomics analysis. Mass ranges used for extracting the glucosinolate features for St and Mu including the retention start and end times for detection. [file TPJ-121-0-s004.xlsx]

## Sheet: Sheet1
Class	Abbreviation	Feature	exact monoisotopic m/z [M-H]-	RT start	RT end	Centroid RT	Polarity
aliphatic	SIN	sinigrin	358.027	8.8	9.14	8.97	Negative
aliphatic	NAP	gluconapin	372.043	8.18	8.69	8.4	Negative
aliphatic	PRO	progoitrin	388.038	9.3	9.65	9.55	Negative
aromatic	NAS	gluconasturtiin	422.058	7.5	7.93	7.7	Negative
indole	4OH	4-hydroxyglucobrassicin	463.049	9.9	10.55	10.2	Negative
indole	4ME	4-methoxyglucobrassicin (or Neoglucobrassicin)	477.064	8.12	8.54	8.4	Negative
Sulfinated sugar	SQ	Sulfoquinovose	244.025	11.1	11.28	11.19	Negative
